# Supplementary material for: (R)-2′-Benz­yloxy-5,5′,6,6′,7,7′,8,8′-octa­hydro-1,1′-binaphthyl-2-ol
Source: Acta Crystallogr Sect E Struct Rep Online. 2010 Jan 23;66(Pt 2):o437. doi: 10.1107/S1600536810002308 (PMC2979715; doi:10.1107/S1600536810002308)
Supplement: Supplementary file 1 [file e-66-0o437-sup1.cif]

##############################################################################
###                                                                        ###
###        Electronic paper (Acta Crystallographica Section E)             ###
###                                                                        ###
##############################################################################
#                                                                            #
# This CIF contains the data in a paper accepted for publication in Acta     #
# Crystallographica Section E. It conforms to the requirements of Notes      #
# for Authors for Section E, and has been peer reviewed under the auspices   #
# of the IUCr Commission on Journals.                                        #
#                                                                            #
# Full details of the Crystallographic Information File format               #
# are given in the paper "The Crystallographic Information File (CIF):       #
# a New Standard Archive File for Crystallography" by S. R. Hall, F. H.      #
# Allen and I. D. Brown [Acta Cryst. (1991), A47, 655-685].                  #
#                                                                            #
# The current version of the core CIF dictionary is obtainable from          #
# ftp://ftp.iucr.org/pub/cif_core.dic. The current version number is 2.4.    #
#                                                                            #
# Software is freely available for graphical display of the structure(s) in  #
# this CIF.  For information consult the CIF home page http://www.iucr.org/  #
# cif/home.html                                                              #
#                                                                            #
# This file may be used for bona fide research purposes within the           #
# scientific community so long as proper attribution is given to the journal # 
# article from which it was obtained.                                        #
#                                                                            #
##############################################################################
                                             
data_global
_audit_creation_method     'form.cif (version 2.0)'
_journal_data_validation_number     ?
_journal_date_recd_electronic     2009-12-28
_journal_date_accepted     2010-01-18
_journal_name_full     'Acta Crystallographica, Section E'
_journal_year     2010
_journal_volume     66
_journal_issue      2
_journal_page_first     o437
_journal_page_last     o437
_journal_paper_category     QO
_journal_coeditor_code     OM2312
_publ_contact_author_name     'Manuela Ramos Silva'
_publ_contact_author_address
;
     Faculdade Ci\^encias e Tecnologia
     Departamento de F\'isica
     Universidade de Coimbra
     P-3004-516 Coimbra
     Portugal
;
_publ_contact_author_email     manuela@pollux.fis.uc.pt
_publ_contact_author_fax     351-239-829158
_publ_contact_author_phone     351-239-410648
_publ_section_title
;
(<i>R</i>)-2'-Benzyloxy-5,5',6,6',7,7',8,8'-octahydro-1,1'-binaphthyl-2-ol
;
loop_
    _publ_author_name
    _publ_author_footnote
    _publ_author_address
    'Abreu, Artur R.' .
;
     Chemistry Department
     University of Coimbra
     P-3004-516 Coimbra
     Portugal
;
    'Ramos Silva, Manuela' .
;
     CEMDRX
     Physics Department
     University of Coimbra
     P-3004-516 Coimbra
     Portugal
;
    'Pereira, Mariette M.' .
;
    Chemistry Department
     University of Coimbra
     P-3004-516 Coimbra
     Portugal
;
    'Bayon, J. Carles' .
;
     Chemistry Department
     University of Barcelona
     Bellaterra
     08193 Barcelona
     Portugal
;
    'Matos Beja, Ana' .
;
     CEMDRX
     Physics Department
     University of Coimbra
     P-3004-516 Coimbra
     Portugal
;
data_I
_audit_creation_method     SHELXL-97
_chemical_name_systematic
;
(<i>R</i>)-2'-Benzyloxy-5,5',6,6',7,7',8,8'-octahydro-1,1'-binaphthyl-2-ol
;
_chemical_name_common     ?
_chemical_formula_moiety     'C27 H28 O2'
_chemical_formula_sum     'C27 H28 O2'
_chemical_formula_iupac     'C27 H28 O2'
_chemical_formula_weight     384.49
_chemical_melting_point     ?
_symmetry_cell_setting     orthorhombic
_symmetry_space_group_name_H-M     'P 21 21 21'
_symmetry_space_group_name_Hall     'P 2ac 2ab'
loop_
    _symmetry_equiv_pos_as_xyz
    'x, y, z'
    '-x+1/2, -y, z+1/2'
    'x+1/2, -y+1/2, -z'
    '-x, y+1/2, -z+1/2'
_cell_length_a     8.9871(3)
_cell_length_b     11.6926(3)
_cell_length_c     20.0324(5)
_cell_angle_alpha     90.00
_cell_angle_beta     90.00
_cell_angle_gamma     90.00
_cell_volume     2105.06(10)
_cell_formula_units_Z     4
_cell_measurement_reflns_used     5906
_cell_measurement_theta_min     2.48
_cell_measurement_theta_max     22.43
_cell_measurement_temperature     293(2)
_exptl_crystal_description     prism
_exptl_crystal_colour     colorless
_exptl_crystal_size_max     0.30
_exptl_crystal_size_mid     0.30
_exptl_crystal_size_min     0.22
_exptl_crystal_density_diffrn     1.213
_exptl_crystal_density_meas     ?
_exptl_crystal_density_method     'not measured'
_exptl_crystal_F_000     824
_exptl_absorpt_coefficient_mu     0.075
_exptl_absorpt_correction_type     multi-scan
_exptl_absorpt_process_details     '(SADABS;  Sheldrick, 2000)'
_exptl_absorpt_correction_T_min     0.944
_exptl_absorpt_correction_T_max     0.999
_exptl_special_details
;
;
_diffrn_ambient_temperature     293(2)
_diffrn_radiation_type     MoK\a
_diffrn_radiation_wavelength     0.71073
_diffrn_radiation_source     'fine-focus sealed tube'
_diffrn_radiation_monochromator     graphite
_diffrn_measurement_device_type     'Bruker SMART APEX CCD area-detector'
_diffrn_measurement_method     '\f and \w'
_diffrn_detector_area_resol_mean     ?
_diffrn_reflns_number     26201
_diffrn_reflns_av_R_equivalents     0.0255
_diffrn_reflns_av_sigmaI/netI     0.0164
_diffrn_reflns_theta_min     2.02
_diffrn_reflns_theta_max     25.75
_diffrn_reflns_theta_full     25.75
_diffrn_measured_fraction_theta_max     0.998
_diffrn_measured_fraction_theta_full     0.998
_diffrn_reflns_limit_h_min     -10
_diffrn_reflns_limit_h_max     10
_diffrn_reflns_limit_k_min     -13
_diffrn_reflns_limit_k_max     14
_diffrn_reflns_limit_l_min     -24
_diffrn_reflns_limit_l_max     24
_refine_special_details
;
Refinement of <i>F</i>^2^ against ALL reflections. The weighted <i>R</i>-factor
<i>wR</i> and goodness of fit <i>S</i> are based on <i>F</i>^2^, conventional
<i>R</i>-factors <i>R</i> are based on <i>F</i>, with <i>F</i> set to zero for
negative <i>F</i>^2^. The threshold expression of <i>F</i>^2^ >
\s(<i>F</i>^2^) is used only for calculating <i>R</i>-factors(gt) <i>etc</i>.
and is not relevant to the choice of reflections for refinement.
<i>R</i>-factors based on <i>F</i>^2^ are statistically about twice as large
as those based on <i>F</i>, and <i>R</i>- factors based on ALL data will be
even larger.
;
_reflns_number_total     2294
_reflns_number_gt     1798
_reflns_threshold_expression     I>2\s(I)
_refine_ls_structure_factor_coef     Fsqd
_refine_ls_matrix_type     full
_refine_ls_R_factor_all     0.0550
_refine_ls_R_factor_gt     0.0375
_refine_ls_wR_factor_gt     0.0832
_refine_ls_wR_factor_ref     0.0935
_refine_ls_goodness_of_fit_ref     1.086
_refine_ls_restrained_S_all     1.078
_refine_ls_number_reflns     2294
_refine_ls_number_parameters     329
_refine_ls_hydrogen_treatment     constr
_refine_ls_weighting_scheme     calc
_refine_ls_weighting_details
         'calc w=1/[\s^2^(Fo^2^)+(0.0428P)^2^+0.2705P] where P=(Fo^2^+2Fc^2^)/3'
_atom_sites_solution_hydrogens     geom
_atom_sites_solution_primary     direct
_atom_sites_solution_secondary     difmap
_refine_ls_shift/su_max     0.000
_refine_ls_shift/su_mean     0.000
_refine_diff_density_max     0.116
_refine_diff_density_min     -0.153
_refine_ls_extinction_method     none
_refine_ls_extinction_coef     ?
_refine_ls_abs_structure_details     ?
_refine_ls_abs_structure_Flack     ?
loop_
    _atom_type_symbol
    _atom_type_description
    _atom_type_scat_dispersion_real
    _atom_type_scat_dispersion_imag
    _atom_type_scat_source
    'C' 'C' 0.0033 0.0016
                         'International Tables Vol C Tables 4.2.6.8 and 6.1.1.4'
    'H' 'H' 0.0000 0.0000
                         'International Tables Vol C Tables 4.2.6.8 and 6.1.1.4'
    'O' 'O' 0.0106 0.0060
                         'International Tables Vol C Tables 4.2.6.8 and 6.1.1.4'
_computing_data_collection     'SMART (Bruker, 2003)'
_computing_cell_refinement     'SAINT (Bruker, 2003)'
_computing_data_reduction     'SAINT (Bruker, 2003)'
_computing_structure_solution     'SHELXS97 (Sheldrick, 2008)'
_computing_structure_refinement     'SHELXL97 (Sheldrick, 2008)'
_computing_molecular_graphics     'ORTEPII (Johnson, 1976)'
_computing_publication_material     'SHELXL97 (Sheldrick, 2008)'
loop_
    _atom_site_type_symbol
    _atom_site_label
    _atom_site_fract_x
    _atom_site_fract_y
    _atom_site_fract_z
    _atom_site_U_iso_or_equiv
    _atom_site_adp_type
    _atom_site_calc_flag
    _atom_site_refinement_flags
    _atom_site_occupancy
    _atom_site_disorder_assembly
    _atom_site_disorder_group
    O O1 0.5068(3) 0.40183(17) 0.26056(9) 0.0769(6) Uani d . 1 . .
    H H1 0.4498 0.4536 0.2500 0.115 Uiso calc R 1 . .
    O O2 0.1397(2) 0.34165(15) 0.17560(10) 0.0679(5) Uani d . 1 B .
    C C1 0.5140(3) 0.32318(19) 0.20970(12) 0.0529(6) Uani d . 1 . .
    C C2 0.6048(3) 0.2290(2) 0.21946(13) 0.0622(7) Uani d . 1 . .
    H H2 0.6582 0.2207 0.2589 0.075 Uiso calc R 1 . .
    C C3 0.6146(3) 0.1486(2) 0.17029(13) 0.0604(7) Uani d . 1 . .
    H H3 0.6764 0.0858 0.1768 0.072 Uiso calc R 1 . .
    C C4 0.5357(3) 0.15730(18) 0.11101(12) 0.0522(6) Uani d . 1 . .
    C C5 0.5454(4) 0.0637(2) 0.05917(16) 0.0709(8) Uani d . 1 . .
    H H5A 0.6390 0.0710 0.0354 0.085 Uiso calc R 1 . .
    H H5B 0.5454 -0.0098 0.0816 0.085 Uiso calc R 1 . .
    C C6 0.4207(4) 0.0661(3) 0.00973(16) 0.0836(10) Uani d . 1 . .
    H H6A 0.4431 0.0143 -0.0267 0.100 Uiso calc R 1 . .
    H H6B 0.3300 0.0400 0.0311 0.100 Uiso calc R 1 . .
    C C7 0.3975(4) 0.1834(3) -0.01718(14) 0.0765(9) Uani d . 1 . .
    H H7A 0.3179 0.1817 -0.0499 0.092 Uiso calc R 1 . .
    H H7B 0.4874 0.2085 -0.0396 0.092 Uiso calc R 1 . .
    C C8 0.3580(3) 0.2683(2) 0.03772(12) 0.0589(7) Uani d . 1 . .
    H H8A 0.3731 0.3452 0.0209 0.071 Uiso calc R 1 . .
    H H8B 0.2533 0.2602 0.0484 0.071 Uiso calc R 1 . .
    C C9 0.4471(3) 0.25388(18) 0.10066(11) 0.0443(5) Uani d . 1 . .
    C C10 0.4371(3) 0.33731(18) 0.15065(10) 0.0430(5) Uani d . 1 . .
    C C11 0.3478(3) 0.44389(19) 0.14014(10) 0.0436(5) Uani d . 1 B .
    C C12 0.4165(3) 0.5432(2) 0.11576(11) 0.0450(6) Uani d . 1 B .
    C C13 0.5816(3) 0.5420(2) 0.10123(14) 0.0579(7) Uani d . 1 . .
    H H13A 0.5986 0.4991 0.0605 0.069 Uiso calc R 1 A 1
    H H13B 0.6322 0.5023 0.1372 0.069 Uiso calc R 1 A 1
    C C14A 0.6497(9) 0.6605(7) 0.0935(6) 0.0717(19) Uani d P 0.75(2) B 1
    H H14A 0.7489 0.6542 0.0748 0.086 Uiso calc PR 0.75(2) B 1
    H H14B 0.6574 0.6971 0.1368 0.086 Uiso calc PR 0.75(2) B 1
    C C15A 0.5503(9) 0.7326(5) 0.0470(5) 0.077(2) Uani d P 0.75(2) B 1
    H H15A 0.5972 0.8059 0.0385 0.093 Uiso calc PR 0.75(2) B 1
    H H15B 0.5377 0.6935 0.0047 0.093 Uiso calc PR 0.75(2) B 1
    C C23A -0.112(4) 0.489(4) 0.281(3) 0.069(4) Uani d PU 0.41(3) B 1
    H H23A -0.1758 0.5157 0.2478 0.083 Uiso calc PR 0.41(3) B 1
    C C24A -0.112(3) 0.540(4) 0.347(2) 0.080(4) Uani d PU 0.41(3) B 1
    H H24A -0.1781 0.5976 0.3585 0.096 Uiso calc PR 0.41(3) B 1
    C C25A -0.009(3) 0.499(3) 0.3897(18) 0.075(4) Uani d PU 0.41(3) B 1
    H H25A -0.0053 0.5284 0.4327 0.090 Uiso calc PR 0.41(3) B 1
    C C26A 0.090(4) 0.416(2) 0.3722(17) 0.072(4) Uani d PU 0.41(3) B 1
    H H26A 0.1616 0.3944 0.4035 0.086 Uiso calc PR 0.41(3) B 1
    C C27A 0.092(6) 0.365(3) 0.316(3) 0.064(4) Uani d PU 0.41(3) B 1
    H H27A 0.1601 0.3073 0.3057 0.077 Uiso calc PR 0.41(3) B 1
    C C14B 0.635(3) 0.641(2) 0.0616(14) 0.067(5) Uani d P 0.25(2) B 2
    H H14C 0.7425 0.6449 0.0642 0.081 Uiso calc PR 0.25(2) B 2
    H H14D 0.6077 0.6301 0.0152 0.081 Uiso calc PR 0.25(2) B 2
    C C15B 0.571(2) 0.7482(16) 0.0862(18) 0.078(6) Uani d P 0.25(2) B 2
    H H15C 0.6133 0.8116 0.0616 0.093 Uiso calc PR 0.25(2) B 2
    H H15D 0.5964 0.7578 0.1329 0.093 Uiso calc PR 0.25(2) B 2
    C C23B -0.142(3) 0.469(3) 0.2812(17) 0.069(4) Uani d PU 0.59(3) B 2
    H H23B -0.2175 0.4721 0.2495 0.082 Uiso calc PR 0.59(3) B 2
    C C24B -0.157(2) 0.532(2) 0.3375(13) 0.080(4) Uani d PU 0.59(3) B 2
    H H24B -0.2376 0.5810 0.3422 0.095 Uiso calc PR 0.59(3) B 2
    C C25B -0.052(2) 0.5232(18) 0.3887(11) 0.074(4) Uani d PU 0.59(3) B 2
    H H25B -0.0627 0.5666 0.4274 0.089 Uiso calc PR 0.59(3) B 2
    C C26B 0.065(2) 0.4502(18) 0.3814(11) 0.071(4) Uani d PU 0.59(3) B 2
    H H26B 0.1335 0.4389 0.4157 0.086 Uiso calc PR 0.59(3) B 2
    C C27B 0.079(4) 0.392(2) 0.319(2) 0.064(4) Uani d PU 0.59(3) B 2
    H H27B 0.1612 0.3440 0.3128 0.077 Uiso calc PR 0.59(3) B 2
    C C16 0.4025(4) 0.7508(2) 0.07886(14) 0.0699(8) Uani d . 1 . .
    H H16A 0.3358 0.7850 0.0465 0.084 Uiso calc R 1 B 1
    H H16B 0.4138 0.8044 0.1155 0.084 Uiso calc R 1 B 1
    C C17 0.3329(3) 0.6418(2) 0.10512(11) 0.0509(6) Uani d . 1 B .
    C C18 0.1833(3) 0.6394(2) 0.12075(12) 0.0599(7) Uani d . 1 . .
    H H18 0.1270 0.7052 0.1143 0.072 Uiso calc R 1 B .
    C C19 0.1144(3) 0.5433(2) 0.14556(12) 0.0600(7) Uani d . 1 B .
    H H19 0.0137 0.5448 0.1563 0.072 Uiso calc R 1 . .
    C C20 0.1962(3) 0.4446(2) 0.15439(11) 0.0505(6) Uani d . 1 . .
    C C21 -0.0075(3) 0.3394(3) 0.20324(14) 0.0707(8) Uani d . 1 . .
    H H21A -0.0377 0.2605 0.2095 0.085 Uiso calc R 1 B .
    H H21B -0.0759 0.3742 0.1718 0.085 Uiso calc R 1 . .
    C C22 -0.0181(3) 0.4012(2) 0.26870(13) 0.0560(7) Uani d . 1 B .
loop_
    _atom_site_aniso_label
    _atom_site_aniso_U_11
    _atom_site_aniso_U_22
    _atom_site_aniso_U_33
    _atom_site_aniso_U_12
    _atom_site_aniso_U_13
    _atom_site_aniso_U_23
    O1 0.0951(16) 0.0787(13) 0.0568(10) 0.0208(12) -0.0111(11) -0.0132(9)
    O2 0.0558(11) 0.0554(10) 0.0924(12) -0.0041(9) 0.0288(10) -0.0081(10)
    C1 0.0592(16) 0.0494(13) 0.0500(13) 0.0042(13) 0.0045(12) 0.0043(11)
    C2 0.0661(18) 0.0623(16) 0.0583(14) 0.0106(15) 0.0012(14) 0.0150(13)
    C3 0.0609(17) 0.0441(13) 0.0763(16) 0.0138(13) 0.0138(14) 0.0197(13)
    C4 0.0524(15) 0.0348(11) 0.0696(15) -0.0013(12) 0.0172(13) 0.0057(11)
    C5 0.078(2) 0.0419(14) 0.093(2) 0.0029(15) 0.0260(18) -0.0077(14)
    C6 0.089(2) 0.0685(19) 0.093(2) -0.0068(18) 0.019(2) -0.0367(17)
    C7 0.078(2) 0.085(2) 0.0667(16) -0.0009(18) 0.0029(15) -0.0224(16)
    C8 0.0582(16) 0.0596(15) 0.0589(14) 0.0007(14) 0.0023(13) -0.0099(12)
    C9 0.0427(13) 0.0364(11) 0.0539(12) -0.0036(10) 0.0107(11) 0.0026(10)
    C10 0.0437(13) 0.0371(11) 0.0483(11) -0.0010(11) 0.0089(11) 0.0043(10)
    C11 0.0476(14) 0.0399(12) 0.0434(11) 0.0064(11) 0.0010(10) -0.0041(10)
    C12 0.0510(14) 0.0403(12) 0.0438(11) 0.0036(11) -0.0008(11) -0.0030(10)
    C13 0.0558(17) 0.0485(14) 0.0694(15) 0.0006(13) 0.0048(14) 0.0055(13)
    C14A 0.069(4) 0.058(3) 0.088(5) -0.017(3) 0.006(4) 0.001(4)
    C15A 0.116(5) 0.042(2) 0.075(4) -0.008(3) 0.023(4) 0.008(3)
    C23A 0.044(10) 0.093(10) 0.069(2) 0.004(7) 0.010(7) -0.002(6)
    C24A 0.069(10) 0.096(5) 0.074(7) 0.012(9) 0.011(8) -0.014(4)
    C25A 0.071(11) 0.083(9) 0.069(2) -0.002(6) 0.017(7) -0.017(5)
    C26A 0.060(8) 0.090(12) 0.065(6) -0.007(7) 0.004(5) -0.006(7)
    C27A 0.051(6) 0.063(11) 0.080(4) 0.003(8) 0.007(4) 0.008(9)
    C14B 0.065(9) 0.056(11) 0.081(12) -0.014(8) -0.006(11) 0.007(10)
    C15B 0.088(11) 0.056(9) 0.089(15) -0.002(8) -0.008(10) 0.010(10)
    C23B 0.044(9) 0.093(10) 0.069(2) 0.003(6) 0.010(6) -0.003(5)
    C24B 0.067(10) 0.097(4) 0.074(7) 0.012(8) 0.012(8) -0.015(4)
    C25B 0.071(11) 0.083(9) 0.069(2) -0.002(6) 0.018(7) -0.017(5)
    C26B 0.060(8) 0.091(12) 0.064(6) -0.007(7) 0.004(5) -0.006(7)
    C27B 0.050(5) 0.062(11) 0.080(4) 0.004(7) 0.007(4) 0.008(9)
    C16 0.099(2) 0.0436(15) 0.0676(16) 0.0071(15) -0.0067(17) 0.0063(13)
    C17 0.0662(18) 0.0420(13) 0.0444(12) 0.0092(13) -0.0044(12) -0.0018(11)
    C18 0.072(2) 0.0526(15) 0.0549(14) 0.0236(15) -0.0084(13) -0.0043(12)
    C19 0.0492(16) 0.0681(17) 0.0627(15) 0.0151(14) 0.0028(13) -0.0103(14)
    C20 0.0492(15) 0.0491(13) 0.0531(13) 0.0027(12) 0.0057(11) -0.0084(11)
    C21 0.0506(16) 0.0779(17) 0.0835(18) -0.0146(15) 0.0171(14) -0.0169(16)
    C22 0.0414(15) 0.0584(15) 0.0683(17) -0.0077(13) 0.0070(14) -0.0010(13)
_geom_special_details
;
All e.s.d.'s (except the e.s.d. in the dihedral angle between two l.s. planes)
are estimated using the full covariance matrix. The cell e.s.d.'s are taken
into account individually in the estimation of e.s.d.'s in distances, angles
and torsion angles; correlations between e.s.d.'s in cell parameters are only
used when they are defined by crystal symmetry. An approximate (isotropic)
treatment of cell e.s.d.'s is used for estimating e.s.d.'s involving l.s.
planes.
;
loop_
    _geom_bond_atom_site_label_1
    _geom_bond_atom_site_label_2
    _geom_bond_site_symmetry_2
    _geom_bond_distance
    _geom_bond_publ_flag
    O1 C1 . 1.374(3) ?
    O1 H1 . 0.8200 ?
    O2 C20 . 1.374(3) ?
    O2 C21 . 1.434(3) ?
    C1 C10 . 1.380(3) ?
    C1 C2 . 1.384(3) ?
    C2 C3 . 1.365(4) ?
    C2 H2 . 0.9300 ?
    C3 C4 . 1.387(4) ?
    C3 H3 . 0.9300 ?
    C4 C9 . 1.397(3) ?
    C4 C5 . 1.511(3) ?
    C5 C6 . 1.495(5) ?
    C5 H5A . 0.9700 ?
    C5 H5B . 0.9700 ?
    C6 C7 . 1.488(4) ?
    C6 H6A . 0.9700 ?
    C6 H6B . 0.9700 ?
    C7 C8 . 1.524(3) ?
    C7 H7A . 0.9700 ?
    C7 H7B . 0.9700 ?
    C8 C9 . 1.503(3) ?
    C8 H8A . 0.9700 ?
    C8 H8B . 0.9700 ?
    C9 C10 . 1.401(3) ?
    C10 C11 . 1.497(3) ?
    C11 C20 . 1.392(3) ?
    C11 C12 . 1.403(3) ?
    C12 C17 . 1.392(3) ?
    C12 C13 . 1.512(4) ?
    C13 C14B . 1.48(2) ?
    C13 C14A . 1.523(8) ?
    C13 H13A . 0.9700 ?
    C13 H13B . 0.9700 ?
    C14A C15A . 1.542(17) ?
    C14A H14A . 0.9700 ?
    C14A H14B . 0.9700 ?
    C15A C16 . 1.488(7) ?
    C15A H15A . 0.9700 ?
    C15A H15B . 0.9700 ?
    C23A C22 . 1.35(5) ?
    C23A C24A . 1.45(7) ?
    C23A H23A . 0.9300 ?
    C24A C25A . 1.35(4) ?
    C24A H24A . 0.9300 ?
    C25A C26A . 1.37(3) ?
    C25A H25A . 0.9300 ?
    C26A C27A . 1.28(6) ?
    C26A H26A . 0.9300 ?
    C27A C22 . 1.43(6) ?
    C27A H27A . 0.9300 ?
    C14B C15B . 1.47(5) ?
    C14B H14C . 0.9700 ?
    C14B H14D . 0.9700 ?
    C15B C16 . 1.518(18) ?
    C15B H15C . 0.9700 ?
    C15B H15D . 0.9700 ?
    C23B C24B . 1.35(4) ?
    C23B C22 . 1.39(3) ?
    C23B H23B . 0.9300 ?
    C24B C25B . 1.39(3) ?
    C24B H24B . 0.9300 ?
    C25B C26B . 1.367(17) ?
    C25B H25B . 0.9300 ?
    C26B C27B . 1.43(4) ?
    C26B H26B . 0.9300 ?
    C27B C22 . 1.34(4) ?
    C27B H27B . 0.9300 ?
    C16 C17 . 1.515(4) ?
    C16 H16A . 0.9700 ?
    C16 H16B . 0.9700 ?
    C17 C18 . 1.380(4) ?
    C18 C19 . 1.376(4) ?
    C18 H18 . 0.9300 ?
    C19 C20 . 1.379(4) ?
    C19 H19 . 0.9300 ?
    C21 C22 . 1.500(4) ?
    C21 H21A . 0.9700 ?
    C21 H21B . 0.9700 ?
loop_
    _geom_angle_atom_site_label_1
    _geom_angle_atom_site_label_2
    _geom_angle_atom_site_label_3
    _geom_angle_site_symmetry_1
    _geom_angle_site_symmetry_3
    _geom_angle
    _geom_angle_publ_flag
    C1 O1 H1 . . 109.5 ?
    C20 O2 C21 . . 118.4(2) ?
    O1 C1 C10 . . 122.1(2) ?
    O1 C1 C2 . . 117.1(2) ?
    C10 C1 C2 . . 120.8(2) ?
    C3 C2 C1 . . 119.0(2) ?
    C3 C2 H2 . . 120.5 ?
    C1 C2 H2 . . 120.5 ?
    C2 C3 C4 . . 122.3(2) ?
    C2 C3 H3 . . 118.8 ?
    C4 C3 H3 . . 118.8 ?
    C3 C4 C9 . . 118.5(2) ?
    C3 C4 C5 . . 120.4(2) ?
    C9 C4 C5 . . 121.1(2) ?
    C6 C5 C4 . . 113.5(2) ?
    C6 C5 H5A . . 108.9 ?
    C4 C5 H5A . . 108.9 ?
    C6 C5 H5B . . 108.9 ?
    C4 C5 H5B . . 108.9 ?
    H5A C5 H5B . . 107.7 ?
    C7 C6 C5 . . 111.2(3) ?
    C7 C6 H6A . . 109.4 ?
    C5 C6 H6A . . 109.4 ?
    C7 C6 H6B . . 109.4 ?
    C5 C6 H6B . . 109.4 ?
    H6A C6 H6B . . 108.0 ?
    C6 C7 C8 . . 111.8(2) ?
    C6 C7 H7A . . 109.3 ?
    C8 C7 H7A . . 109.3 ?
    C6 C7 H7B . . 109.3 ?
    C8 C7 H7B . . 109.3 ?
    H7A C7 H7B . . 107.9 ?
    C9 C8 C7 . . 114.1(2) ?
    C9 C8 H8A . . 108.7 ?
    C7 C8 H8A . . 108.7 ?
    C9 C8 H8B . . 108.7 ?
    C7 C8 H8B . . 108.7 ?
    H8A C8 H8B . . 107.6 ?
    C4 C9 C10 . . 119.6(2) ?
    C4 C9 C8 . . 121.2(2) ?
    C10 C9 C8 . . 119.2(2) ?
    C1 C10 C9 . . 119.8(2) ?
    C1 C10 C11 . . 119.25(19) ?
    C9 C10 C11 . . 120.92(19) ?
    C20 C11 C12 . . 119.8(2) ?
    C20 C11 C10 . . 120.1(2) ?
    C12 C11 C10 . . 120.2(2) ?
    C17 C12 C11 . . 120.1(2) ?
    C17 C12 C13 . . 120.5(2) ?
    C11 C12 C13 . . 119.4(2) ?
    C14B C13 C12 . . 114.4(10) ?
    C12 C13 C14A . . 113.9(4) ?
    C14B C13 H13A . . 84.3 ?
    C12 C13 H13A . . 108.8 ?
    C14A C13 H13A . . 108.8 ?
    C14B C13 H13B . . 128.3 ?
    C12 C13 H13B . . 108.8 ?
    C14A C13 H13B . . 108.8 ?
    H13A C13 H13B . . 107.7 ?
    C13 C14A C15A . . 109.0(8) ?
    C13 C14A H14A . . 109.9 ?
    C15A C14A H14A . . 109.9 ?
    C13 C14A H14B . . 109.9 ?
    C15A C14A H14B . . 109.9 ?
    H14A C14A H14B . . 108.3 ?
    C16 C15A C14A . . 109.6(7) ?
    C16 C15A H15A . . 109.7 ?
    C14A C15A H15A . . 109.7 ?
    C16 C15A H15B . . 109.7 ?
    C14A C15A H15B . . 109.7 ?
    H15A C15A H15B . . 108.2 ?
    C22 C23A C24A . . 118(4) ?
    C22 C23A H23A . . 120.8 ?
    C24A C23A H23A . . 120.8 ?
    C25A C24A C23A . . 116(4) ?
    C25A C24A H24A . . 122.1 ?
    C23A C24A H24A . . 122.1 ?
    C24A C25A C26A . . 122(3) ?
    C24A C25A H25A . . 118.8 ?
    C26A C25A H25A . . 118.8 ?
    C27A C26A C25A . . 124(4) ?
    C27A C26A H26A . . 117.8 ?
    C25A C26A H26A . . 117.8 ?
    C26A C27A C22 . . 116(3) ?
    C26A C27A H27A . . 122.1 ?
    C22 C27A H27A . . 121.0 ?
    C15B C14B C13 . . 111(2) ?
    C15B C14B H14C . . 109.4 ?
    C13 C14B H14C . . 109.4 ?
    C15B C14B H14D . . 109.4 ?
    C13 C14B H14D . . 109.4 ?
    H14C C14B H14D . . 108.0 ?
    C14B C15B C16 . . 112(2) ?
    C14B C15B H15C . . 109.2 ?
    C16 C15B H15C . . 109.2 ?
    C14B C15B H15D . . 109.2 ?
    C16 C15B H15D . . 109.2 ?
    H15C C15B H15D . . 107.9 ?
    C24B C23B C22 . . 123(2) ?
    C24B C23B H23B . . 118.7 ?
    C22 C23B H23B . . 118.7 ?
    C23B C24B C25B . . 121(2) ?
    C23B C24B H24B . . 119.7 ?
    C25B C24B H24B . . 119.7 ?
    C26B C25B C24B . . 119.2(19) ?
    C26B C25B H25B . . 120.4 ?
    C24B C25B H25B . . 120.4 ?
    C25B C26B C27B . . 117(2) ?
    C25B C26B H26B . . 121.3 ?
    C27B C26B H26B . . 121.3 ?
    C22 C27B C26B . . 124(2) ?
    C22 C27B H27B . . 118.0 ?
    C26B C27B H27B . . 118.0 ?
    C15A C16 C17 . . 113.4(3) ?
    C17 C16 C15B . . 111.1(7) ?
    C15A C16 H16A . . 108.9 ?
    C17 C16 H16A . . 108.9 ?
    C15B C16 H16A . . 133.5 ?
    C15A C16 H16B . . 108.9 ?
    C17 C16 H16B . . 108.9 ?
    C15B C16 H16B . . 80.6 ?
    H16A C16 H16B . . 107.7 ?
    C18 C17 C12 . . 118.3(2) ?
    C18 C17 C16 . . 119.9(2) ?
    C12 C17 C16 . . 121.8(2) ?
    C19 C18 C17 . . 122.5(3) ?
    C19 C18 H18 . . 118.8 ?
    C17 C18 H18 . . 118.8 ?
    C18 C19 C20 . . 119.3(2) ?
    C18 C19 H19 . . 120.3 ?
    C20 C19 H19 . . 120.3 ?
    O2 C20 C19 . . 125.1(2) ?
    O2 C20 C11 . . 114.8(2) ?
    C19 C20 C11 . . 120.0(2) ?
    O2 C21 C22 . . 112.8(2) ?
    O2 C21 H21A . . 109.0 ?
    C22 C21 H21A . . 109.0 ?
    O2 C21 H21B . . 109.0 ?
    C22 C21 H21B . . 109.0 ?
    H21A C21 H21B . . 107.8 ?
    C27B C22 C23B . . 115.8(18) ?
    C23A C22 C27A . . 123(3) ?
    C27B C22 C21 . . 125.1(12) ?
    C23A C22 C21 . . 124(2) ?
    C23B C22 C21 . . 119.0(14) ?
    C27A C22 C21 . . 112.8(19) ?
loop_
    _geom_torsion_atom_site_label_1
    _geom_torsion_atom_site_label_2
    _geom_torsion_atom_site_label_3
    _geom_torsion_atom_site_label_4
    _geom_torsion_site_symmetry_1
    _geom_torsion_site_symmetry_2
    _geom_torsion_site_symmetry_3
    _geom_torsion_site_symmetry_4
    _geom_torsion
    _geom_torsion_publ_flag
    O1 C1 C2 C3 . . . . 179.7(2) ?
    C10 C1 C2 C3 . . . . -1.5(4) ?
    C1 C2 C3 C4 . . . . -0.6(4) ?
    C2 C3 C4 C9 . . . . 2.2(4) ?
    C2 C3 C4 C5 . . . . -177.5(2) ?
    C3 C4 C5 C6 . . . . 161.4(3) ?
    C9 C4 C5 C6 . . . . -18.3(4) ?
    C4 C5 C6 C7 . . . . 48.1(3) ?
    C5 C6 C7 C8 . . . . -60.5(4) ?
    C6 C7 C8 C9 . . . . 41.5(4) ?
    C3 C4 C9 C10 . . . . -1.7(3) ?
    C5 C4 C9 C10 . . . . 178.0(2) ?
    C3 C4 C9 C8 . . . . -179.6(2) ?
    C5 C4 C9 C8 . . . . 0.1(3) ?
    C7 C8 C9 C4 . . . . -11.7(3) ?
    C7 C8 C9 C10 . . . . 170.4(2) ?
    O1 C1 C10 C9 . . . . -179.3(2) ?
    C2 C1 C10 C9 . . . . 1.9(4) ?
    O1 C1 C10 C11 . . . . 2.7(4) ?
    C2 C1 C10 C11 . . . . -176.1(2) ?
    C4 C9 C10 C1 . . . . -0.3(3) ?
    C8 C9 C10 C1 . . . . 177.7(2) ?
    C4 C9 C10 C11 . . . . 177.6(2) ?
    C8 C9 C10 C11 . . . . -4.4(3) ?
    C1 C10 C11 C20 . . . . -95.4(3) ?
    C9 C10 C11 C20 . . . . 86.7(3) ?
    C1 C10 C11 C12 . . . . 84.8(3) ?
    C9 C10 C11 C12 . . . . -93.2(3) ?
    C20 C11 C12 C17 . . . . -0.7(3) ?
    C10 C11 C12 C17 . . . . 179.08(19) ?
    C20 C11 C12 C13 . . . . 179.3(2) ?
    C10 C11 C12 C13 . . . . -0.9(3) ?
    C17 C12 C13 C14B . . . . -13.4(14) ?
    C11 C12 C13 C14B . . . . 166.5(13) ?
    C17 C12 C13 C14A . . . . 15.8(6) ?
    C11 C12 C13 C14A . . . . -164.2(5) ?
    C12 C13 C14A C15A . . . . -47.0(9) ?
    C13 C14A C15A C16 . . . . 64.6(11) ?
    C22 C23A C24A C25A . . . . 4(5) ?
    C23A C24A C25A C26A . . . . 1(6) ?
    C24A C25A C26A C27A . . . . -4(7) ?
    C25A C26A C27A C22 . . . . 1(7) ?
    C12 C13 C14B C15B . . . . 44(3) ?
    C14A C13 C14B C15B . . . . -51(3) ?
    C13 C14B C15B C16 . . . . -63(3) ?
    C22 C23B C24B C25B . . . . -5(4) ?
    C23B C24B C25B C26B . . . . 0(4) ?
    C24B C25B C26B C27B . . . . 4(4) ?
    C25B C26B C27B C22 . . . . -2(4) ?
    C14A C15A C16 C17 . . . . -49.2(10) ?
    C14B C15B C16 C17 . . . . 48(3) ?
    C11 C12 C17 C18 . . . . 1.6(3) ?
    C13 C12 C17 C18 . . . . -178.4(2) ?
    C11 C12 C17 C16 . . . . 180.0(2) ?
    C13 C12 C17 C16 . . . . 0.0(4) ?
    C15A C16 C17 C18 . . . . -164.1(6) ?
    C15B C16 C17 C18 . . . . 161.5(15) ?
    C15A C16 C17 C12 . . . . 17.6(6) ?
    C15B C16 C17 C12 . . . . -16.8(15) ?
    C12 C17 C18 C19 . . . . -0.8(4) ?
    C16 C17 C18 C19 . . . . -179.2(2) ?
    C17 C18 C19 C20 . . . . -1.0(4) ?
    C21 O2 C20 C19 . . . . -12.9(4) ?
    C21 O2 C20 C11 . . . . 168.4(2) ?
    C18 C19 C20 O2 . . . . -176.7(2) ?
    C18 C19 C20 C11 . . . . 1.9(4) ?
    C12 C11 C20 O2 . . . . 177.69(19) ?
    C10 C11 C20 O2 . . . . -2.1(3) ?
    C12 C11 C20 C19 . . . . -1.0(3) ?
    C10 C11 C20 C19 . . . . 179.1(2) ?
    C20 O2 C21 C22 . . . . -67.3(3) ?
    C26B C27B C22 C23B . . . . -3(4) ?
    C26B C27B C22 C21 . . . . -178.9(18) ?
    C24A C23A C22 C27A . . . . -6(5) ?
    C24A C23A C22 C21 . . . . 179(2) ?
    C24B C23B C22 C27B . . . . 7(3) ?
    C24B C23B C22 C21 . . . . -177(2) ?
    C26A C27A C22 C23A . . . . 4(6) ?
    C26A C27A C22 C21 . . . . 179(3) ?
    O2 C21 C22 C27B . . . . -44.8(19) ?
    O2 C21 C22 C23A . . . . 123.0(19) ?
    O2 C21 C22 C23B . . . . 139.0(12) ?
    O2 C21 C22 C27A . . . . -52(2) ?
