# Supplementary material for: (R)-2′-Benz­yloxy-5,5′,6,6′,7,7′,8,8′-octa­hydro-1,1′-binaphthyl-2-ol
Source: Acta Crystallogr Sect E Struct Rep Online. 2010 Jan 23;66(Pt 2):o437. doi: 10.1107/S1600536810002308 (PMC2979715; doi:10.1107/S1600536810002308)
Supplement: Supplementary file 2 [file e-66-0o437-Isup2.hkl]

# 
# h,k,l, Fc-squared, Fo-squared, sigma(Fo-squared) and status flag 
# 
data_I
_shelx_title ' Artur AA418            Ortho' 
_shelx_refln_list_code          4 
_shelx_F_calc_maximum      183.27 
_exptl_crystal_F_000       824.00 
_reflns_d_resolution_high  0.8180 
 
loop_ 
 _symmetry_equiv_pos_as_xyz 
 'x, y, z' 
 '-x+1/2, -y, z+1/2' 
 'x+1/2, -y+1/2, -z' 
 '-x, y+1/2, -z+1/2' 
 
_cell_length_a     8.9871 
_cell_length_b    11.6926 
_cell_length_c    20.0324 
_cell_angle_alpha  90.000 
_cell_angle_beta   90.000 
_cell_angle_gamma  90.000 
 
_shelx_F_squared_multiplier     1.000 
 
loop_ 
 _refln_index_h 
 _refln_index_k 
 _refln_index_l 
 _refln_F_squared_calc 
 _refln_F_squared_meas 
 _refln_F_squared_sigma 
 _refln_observed_status 
   2   0   0    33586.82    28138.68    224.40 o 
   4   0   0     5242.75     5391.94     28.81 o 
   6   0   0       39.75       42.01      1.80 o 
   8   0   0       11.79       20.44      6.11 o 
  10   0   0        0.02       -4.94      4.94 o 
   1   1   0     2998.00     2894.74     10.37 o 
   2   1   0       10.02       16.38      0.52 o 
   3   1   0      191.42      207.39      1.50 o 
   4   1   0       43.25       45.95      1.01 o 
   5   1   0       99.60      115.25      1.48 o 
   6   1   0      108.29      101.36      2.13 o 
   7   1   0        2.25       -0.92      2.08 o 
   8   1   0       30.31       23.02      4.08 o 
   9   1   0       45.54       51.28      5.69 o 
  10   1   0        2.27       10.98      5.05 o 
   0   2   0      180.85      165.25      1.63 o 
   1   2   0    12571.56    11377.66     50.81 o 
   2   2   0        2.78        2.57      0.38 o 
   3   2   0      758.86      745.34      3.60 o 
   4   2   0        0.08        0.66      0.44 o 
   5   2   0      477.27      490.20      3.27 o 
   6   2   0       16.31       12.94      1.16 o 
   7   2   0        2.10       -0.43      2.24 o 
   8   2   0       17.41       11.47      4.40 o 
   9   2   0        8.38        6.06      3.66 o 
  10   2   0       10.69       12.55      4.42 o 
   1   3   0     3290.77     3230.46     12.76 o 
   2   3   0      475.88      494.65      2.53 o 
   3   3   0     1141.38     1210.57      5.27 o 
   4   3   0      226.22      237.70      1.99 o 
   5   3   0      144.43      129.41      1.66 o 
   6   3   0      314.71      325.59      4.49 o 
   7   3   0        0.89       -0.21      2.78 o 
   8   3   0        0.00        3.33      3.27 o 
   9   3   0        0.35       -1.90      3.37 o 
  10   3   0       15.51       20.59      4.75 o 
   0   4   0        0.30        1.29      0.60 o 
   1   4   0        0.17        0.37      0.32 o 
   2   4   0       12.84       18.12      0.59 o 
   3   4   0      588.06      646.20      3.50 o 
   4   4   0      433.91      507.16      3.39 o 
   5   4   0        0.25       -0.45      0.71 o 
   6   4   0      480.24      487.71      7.78 o 
   7   4   0      731.48      724.28     16.22 o 
   8   4   0        6.87        6.06      3.47 o 
   9   4   0       22.93       22.24      4.76 o 
  10   4   0        4.75       -3.59      3.85 o 
   1   5   0      353.34      361.89      3.11 o 
   2   5   0      409.51      425.10      2.89 o 
   3   5   0       58.83       51.56      1.18 o 
   4   5   0        6.58        4.34      0.71 o 
   5   5   0       14.38       13.95      1.20 o 
   6   5   0      185.40      195.44      5.59 o 
   7   5   0        0.04       -2.52      2.52 o 
   8   5   0      102.76       80.71      7.69 o 
   9   5   0       11.33       13.26      4.85 o 
  10   5   0       26.63       28.30      6.46 o 
   0   6   0       54.50       55.97      2.04 o 
   1   6   0        3.81        1.94      0.74 o 
   2   6   0       95.89      101.00      1.61 o 
   3   6   0      143.10      140.79      1.97 o 
   4   6   0       44.85       43.28      1.54 o 
   5   6   0        0.02       -1.03      1.70 o 
   6   6   0      112.26      117.29      5.56 o 
   7   6   0      280.18      278.06     11.81 o 
   8   6   0       40.14       29.73      5.41 o 
   9   6   0        2.08       -3.55      3.55 o 
   1   7   0        3.21        1.15      0.80 o 
   2   7   0       34.65       40.10      1.36 o 
   3   7   0       39.92       43.25      1.57 o 
   4   7   0        0.03       -0.96      0.96 o 
   5   7   0       27.51       33.29      3.08 o 
   6   7   0      232.43      211.28     19.63 o 
   7   7   0        2.68       -3.04      3.04 o 
   8   7   0      120.33      120.33      8.82 o 
   9   7   0        1.73        1.53      4.11 o 
   0   8   0       24.65       23.61      1.86 o 
   1   8   0      204.38      194.18      2.91 o 
   2   8   0        2.27       -0.01      0.85 o 
   3   8   0      109.71      105.71      2.44 o 
   4   8   0        1.00       -1.36      1.36 o 
   5   8   0        0.01       -0.20      1.75 o 
   6   8   0        0.14       -0.01      2.68 o 
   7   8   0       63.41       47.60     12.32 o 
   8   8   0        0.01        0.07      3.64 o 
   9   8   0        0.02       -0.73      4.16 o 
   1   9   0      147.82      138.36      2.70 o 
   2   9   0       23.62       24.24      2.10 o 
   3   9   0       39.09       35.61      2.82 o 
   4   9   0        0.86       -1.53      1.99 o 
   5   9   0        9.56        8.30      2.77 o 
   6   9   0       51.01       49.88      5.00 o 
   7   9   0       47.43       49.09      5.33 o 
   8   9   0        6.99        7.38      3.88 o 
   0  10   0     2535.36     2465.31     28.12 o 
   1  10   0        0.51       -1.41      1.41 o 
   2  10   0        9.63        6.07      2.13 o 
   3  10   0       22.85       20.07      2.49 o 
   4  10   0      307.35      285.19      8.32 o 
   5  10   0        3.61        3.49      3.39 o 
   6  10   0        9.28       10.56      4.09 o 
   7  10   0       10.35        7.12      4.27 o 
   1  11   0      254.82      232.72      5.24 o 
   2  11   0        8.66       11.86      2.31 o 
   3  11   0       60.49       54.19      3.94 o 
   4  11   0        3.35        1.74      2.70 o 
   5  11   0       21.49       31.22      8.16 o 
   6  11   0       10.99       10.32      5.03 o 
   0  12   0       85.28       97.48      9.60 o 
   1  12   0      130.99      124.19      6.91 o 
   2  12   0      108.33       98.95      6.87 o 
   3  12   0       11.29        8.18      3.46 o 
   4  12   0       32.96       36.67      5.04 o 
   5  12   0        0.14       -0.32      3.33 o 
   1  13   0       32.54       42.94      5.06 o 
   2  13   0        1.60        2.34      3.11 o 
   3  13   0       17.33       10.39      3.61 o 
   4  13   0       19.43       24.98      7.14 o 
   0  14   0        8.51        6.76      4.89 o 
   1  14   0        0.99        3.70      3.15 o 
   2  14   0       47.93       57.37      5.52 o 
   1   0   1     1700.33     1624.37      6.56 o 
   2   0   1       88.89       88.59      0.92 o 
   3   0   1     1240.58     1207.71      5.39 o 
   4   0   1      180.10      166.38      1.63 o 
   5   0   1      120.07      151.47      1.78 o 
   6   0   1       29.96       31.58      1.23 o 
   7   0   1       58.38       59.04      4.46 o 
   8   0   1       31.45       40.24      4.31 o 
   9   0   1       51.44       41.42      5.35 o 
  10   0   1       49.54       57.59      7.53 o 
   0   1   1     1381.73     1312.10     10.72 o 
   1   1   1      289.93      291.15      1.13 o 
   2   1   1     1111.19     1072.14      3.14 o 
   3   1   1       75.27       77.72      0.72 o 
   4   1   1      107.86      120.48      0.97 o 
   5   1   1      132.77      153.88      1.22 o 
   6   1   1        1.07       -0.55      0.55 o 
   7   1   1        0.20       -1.51      1.51 o 
   8   1   1       99.40       99.11      5.14 o 
   9   1   1       28.36       32.85      3.85 o 
  10   1   1       21.98       25.66      4.34 o 
   0   2   1     4546.34     4236.38     19.41 o 
   1   2   1     5562.55     5344.53     14.94 o 
   2   2   1     5938.10     5656.49     14.17 o 
   3   2   1      197.09      187.88      1.05 o 
   4   2   1     1034.80     1036.95      3.55 o 
   5   2   1       82.58       89.71      0.99 o 
   6   2   1      197.29      189.70      2.03 o 
   7   2   1       28.29       29.95      2.84 o 
   8   2   1       33.97       39.12      3.48 o 
   9   2   1       58.26       71.38      5.09 o 
  10   2   1        3.35        6.55      2.91 o 
   0   3   1       17.30       17.03      0.62 o 
   1   3   1     1532.40     1486.01      4.84 o 
   2   3   1      357.76      358.62      1.48 o 
   3   3   1       25.23       19.62      0.47 o 
   4   3   1      448.80      490.21      2.13 o 
   5   3   1      144.13      146.53      1.24 o 
   6   3   1      124.85      122.44      2.00 o 
   7   3   1       68.09       65.96      6.16 o 
   8   3   1       29.07       26.99      3.10 o 
   9   3   1       62.19       61.59      5.59 o 
  10   3   1        0.13        0.50      2.63 o 
   0   4   1       11.97       13.74      0.62 o 
   1   4   1      311.08      267.81      1.49 o 
   2   4   1      656.94      697.37      2.69 o 
   3   4   1      907.06      940.31      3.37 o 
   4   4   1       58.66       49.99      0.85 o 
   5   4   1      128.91      138.95      1.42 o 
   6   4   1       71.33       70.82      2.41 o 
   7   4   1       48.33       53.92      3.71 o 
   8   4   1       29.84       37.35      3.46 o 
   9   4   1        2.01       -0.06      2.54 o 
  10   4   1        5.87        4.89      2.96 o 
   0   5   1       12.34       17.64      0.73 o 
   1   5   1      214.14      217.74      1.53 o 
   2   5   1     1450.15     1569.91      5.89 o 
   3   5   1      173.85      184.62      1.43 o 
   4   5   1       41.29       46.65      0.92 o 
   5   5   1       40.52       46.29      1.26 o 
   6   5   1      332.61      329.44      5.76 o 
   7   5   1      193.16      177.05      6.04 o 
   8   5   1       42.26       44.87      3.96 o 
   9   5   1        6.28        5.91      3.15 o 
  10   5   1       28.17       28.37      4.37 o 
   0   6   1      257.43      251.10      2.63 o 
   1   6   1      215.50      197.22      1.58 o 
   2   6   1     1500.39     1592.25      6.47 o 
   3   6   1      168.80      201.51      1.66 o 
   4   6   1        7.05       10.70      0.84 o 
   5   6   1       24.37       23.83      1.47 o 
   6   6   1      175.95      172.38      5.53 o 
   7   6   1       87.84       93.69      5.47 o 
   8   6   1       18.63       15.53      3.35 o 
   9   6   1        1.33       -0.35      2.88 o 
   0   7   1      298.58      291.87      3.33 o 
   1   7   1      113.48      120.59      1.52 o 
   2   7   1       47.65       40.18      0.96 o 
   3   7   1        0.80        1.64      0.61 o 
   4   7   1       62.90       67.60      1.78 o 
   5   7   1       44.46       44.70      2.35 o 
   6   7   1       61.57       57.25      3.27 o 
   7   7   1       14.74        9.18      2.95 o 
   8   7   1        1.50       -0.62      2.54 o 
   9   7   1        0.42       -0.24      2.76 o 
   0   8   1      177.93      175.51      2.74 o 
   1   8   1       10.25       12.44      0.81 o 
   2   8   1       68.55       72.82      1.32 o 
   3   8   1       49.29       52.17      1.41 o 
   4   8   1        5.16        3.58      1.16 o 
   5   8   1        2.70        1.31      1.36 o 
   6   8   1        9.36        9.51      2.31 o 
   7   8   1        3.53        5.35      2.75 o 
   8   8   1        3.27        2.70      3.02 o 
   9   8   1        3.36        1.83      3.14 o 
   0   9   1      172.37      164.35      2.88 o 
   1   9   1      113.93      106.71      1.77 o 
   2   9   1        9.58        9.30      1.04 o 
   3   9   1        8.77        6.80      1.15 o 
   4   9   1       70.05       75.38      2.86 o 
   5   9   1       63.53       62.38      3.32 o 
   6   9   1        4.26        4.12      2.02 o 
   7   9   1       18.16       13.81      2.62 o 
   8   9   1        4.82        4.77      2.44 o 
   0  10   1      286.10      274.31      5.13 o 
   1  10   1      176.98      173.02      2.91 o 
   2  10   1       16.06       17.36      1.39 o 
   3  10   1        9.07        6.99      1.44 o 
   4  10   1       10.47        6.24      1.93 o 
   5  10   1       62.33       61.93      4.36 o 
   6  10   1        3.12       -0.32      4.02 o 
   7  10   1       24.81       29.10      3.83 o 
   0  11   1      176.29      175.94      4.92 o 
   1  11   1       45.27       55.01      2.31 o 
   2  11   1       82.61       89.62      2.86 o 
   3  11   1       11.73       11.25      2.06 o 
   4  11   1        5.05        0.37      2.21 o 
   5  11   1       26.66       29.88      3.58 o 
   6  11   1       10.04        8.74      2.77 o 
   0  12   1       77.42       74.86      5.98 o 
   1  12   1       64.05       64.77      3.64 o 
   2  12   1       49.72       49.42      4.78 o 
   3  12   1       56.51       53.12      3.61 o 
   4  12   1       12.09        3.77      2.40 o 
   5  12   1        2.77        3.95      2.52 o 
   0  13   1        0.90       -0.66      2.73 o 
   1  13   1        6.28        6.74      2.47 o 
   2  13   1       13.66       13.20      2.55 o 
   3  13   1       11.12       16.20      2.68 o 
   4  13   1       19.51       21.31      3.64 o 
   0  14   1        2.75        4.82      3.28 o 
   1  14   1       10.78       14.99      2.65 o 
   2  14   1       23.61       35.87      3.19 o 
   0   0   2     1649.53     1593.32     11.48 o 
   1   0   2     7684.20     7139.04     24.56 o 
   2   0   2      882.41      848.23      4.59 o 
   3   0   2       35.50       33.39      0.78 o 
   4   0   2      560.96      589.02      3.26 o 
   5   0   2     1082.69     1152.39      6.01 o 
   6   0   2      610.82      648.74      5.33 o 
   7   0   2       59.80       64.75      4.53 o 
   8   0   2      210.12      220.81      9.04 o 
   9   0   2        0.60        0.37      3.04 o 
  10   0   2       36.30       44.25     11.72 o 
   0   1   2     2375.34     2261.64     13.33 o 
   1   1   2     1233.68     1208.35      3.95 o 
   2   1   2     8913.86     8338.18     24.63 o 
   3   1   2      962.55      979.75      3.29 o 
   4   1   2      746.82      799.47      2.94 o 
   5   1   2       12.15        9.57      0.48 o 
   6   1   2      250.99      245.89      2.14 o 
   7   1   2      164.57      169.23      4.85 o 
   8   1   2        9.86        4.95      2.22 o 
   9   1   2       77.17       81.64      5.15 o 
  10   1   2        2.93        6.83      2.95 o 
   0   2   2     1597.70     1609.40      9.16 o 
   1   2   2     1303.49     1232.65      4.42 o 
   2   2   2     6723.97     6589.86     17.80 o 
   3   2   2      561.11      552.62      2.12 o 
   4   2   2     1300.49     1347.44      4.70 o 
   5   2   2      207.66      228.84      1.61 o 
   6   2   2       38.92       40.85      1.28 o 
   7   2   2       21.96       23.89      2.48 o 
   8   2   2        5.94       -0.51      2.04 o 
   9   2   2       16.27       13.29      3.17 o 
  10   2   2        6.46        6.42      3.07 o 
   0   3   2     3206.82     3072.72     14.73 o 
   1   3   2     1803.17     1767.86      5.87 o 
   2   3   2      390.65      412.58      1.81 o 
   3   3   2      554.78      536.37      2.27 o 
   4   3   2       49.13       44.49      0.75 o 
   5   3   2      268.45      262.02      1.86 o 
   6   3   2      416.43      380.69      4.00 o 
   7   3   2      103.96      107.02      4.22 o 
   8   3   2       69.75       71.28      4.30 o 
   9   3   2        3.61       -1.66      2.39 o 
  10   3   2       52.36       57.27      5.30 o 
   0   4   2     3634.36     3602.65     16.33 o 
   1   4   2      966.73      931.49      3.51 o 
   2   4   2     2272.18     2322.92      7.60 o 
   3   4   2      964.41      993.07      3.66 o 
   4   4   2      319.06      296.48      1.90 o 
   5   4   2      147.50      147.55      1.74 o 
   6   4   2      172.54      164.49      3.14 o 
   7   4   2       29.84       33.04      3.16 o 
   8   4   2       17.53       15.51      2.94 o 
   9   4   2        7.29        4.22      2.71 o 
  10   4   2        0.26        2.53      2.94 o 
   0   5   2      572.82      551.63      3.77 o 
   1   5   2      116.23      128.27      1.10 o 
   2   5   2      319.00      337.24      1.97 o 
   3   5   2      417.50      489.30      2.43 o 
   4   5   2       26.63       26.96      0.78 o 
   5   5   2       51.75       53.62      1.57 o 
   6   5   2      162.99      159.74      4.29 o 
   7   5   2      436.17      415.19      9.21 o 
   8   5   2        2.13       -0.94      2.28 o 
   9   5   2        5.84        3.30      3.32 o 
  10   5   2        7.84        5.42      3.44 o 
   0   6   2      367.19      370.50      3.24 o 
   1   6   2      352.99      357.32      2.29 o 
   2   6   2      312.92      326.67      2.14 o 
   3   6   2      110.69      112.07      1.27 o 
   4   6   2       84.63       92.06      1.35 o 
   5   6   2       28.82       26.62      1.33 o 
   6   6   2       58.81       57.34      3.11 o 
   7   6   2       15.44       19.49      3.29 o 
   8   6   2       19.31       21.67      5.79 o 
   9   6   2       25.16       29.63      4.19 o 
   0   7   2       27.06       24.39      1.25 o 
   1   7   2       33.00       33.52      0.93 o 
   2   7   2       37.86       43.63      0.95 o 
   3   7   2       97.07      103.00      1.42 o 
   4   7   2       11.77        8.48      0.97 o 
   5   7   2       13.40       14.90      1.96 o 
   6   7   2        9.52        9.24      2.01 o 
   7   7   2       11.28        8.40      2.82 o 
   8   7   2        6.65        4.01      2.94 o 
   9   7   2       12.26        9.31      3.34 o 
   0   8   2        2.18        2.04      0.91 o 
   1   8   2        4.99        1.49      0.64 o 
   2   8   2       57.22       56.38      1.24 o 
   3   8   2       13.27       14.47      1.02 o 
   4   8   2       80.22       81.92      2.09 o 
   5   8   2       38.80       33.39      3.01 o 
   6   8   2       75.66       74.61      4.12 o 
   7   8   2       25.63       21.68      3.46 o 
   8   8   2        2.68        5.68      2.89 o 
   9   8   2        2.42        1.21      2.86 o 
   0   9   2      597.65      578.25      6.07 o 
   1   9   2       84.12       87.43      1.74 o 
   2   9   2        5.56        5.81      0.91 o 
   3   9   2        7.26        3.26      1.00 o 
   4   9   2       59.89       51.18      2.62 o 
   5   9   2       55.38       57.90      4.35 o 
   6   9   2        1.31       -1.89      1.89 o 
   7   9   2        2.95        0.97      2.07 o 
   8   9   2        1.35        2.54      2.24 o 
   0  10   2       77.37       80.47      2.71 o 
   1  10   2      358.00      355.05      3.84 o 
   2  10   2      107.95      100.89      2.49 o 
   3  10   2       13.39       12.01      1.60 o 
   4  10   2       40.52       38.64      2.59 o 
   5  10   2       57.11       55.51      3.76 o 
   6  10   2        2.97        1.42      2.33 o 
   7  10   2        0.36        2.30      2.50 o 
   0  11   2      237.81      225.10      7.15 o 
   1  11   2       69.28       74.15      3.27 o 
   2  11   2       32.70       35.77      2.32 o 
   3  11   2       71.47       78.16      3.79 o 
   4  11   2       28.19       26.81      2.78 o 
   5  11   2       12.06        9.77      2.59 o 
   6  11   2       10.91        6.83      2.70 o 
   0  12   2        0.64       -1.09      2.25 o 
   1  12   2        7.73        4.19      2.66 o 
   2  12   2       42.64       45.21      3.06 o 
   3  12   2       19.42       22.57      2.43 o 
   4  12   2       28.98       33.05      3.16 o 
   5  12   2       28.15       23.88      3.07 o 
   0  13   2        1.58        4.38      2.76 o 
   1  13   2        1.70       -0.25      1.85 o 
   2  13   2       14.93       20.80      2.59 o 
   3  13   2       17.71       20.22      2.57 o 
   4  13   2        0.14        0.81      1.91 o 
   0  14   2        4.89        7.08      2.79 o 
   1  14   2        6.77       10.88      2.96 o 
   1   0   3    10868.15     9837.58     34.08 o 
   2   0   3     9026.72     8518.32     29.50 o 
   3   0   3      433.69      423.48      2.45 o 
   4   0   3      977.28     1054.12      4.96 o 
   5   0   3      326.47      310.19      2.55 o 
   6   0   3      577.95      610.34      6.07 o 
   7   0   3        0.35       -2.07      2.07 o 
   8   0   3        0.11       -2.55      2.55 o 
   9   0   3       89.00       91.77      7.25 o 
  10   0   3       82.32       83.66      7.35 o 
   0   1   3     1043.82     1016.27      5.35 o 
   1   1   3     4257.91     3966.68     11.11 o 
   2   1   3     1091.94     1103.94      3.34 o 
   3   1   3      664.03      646.14      2.27 o 
   4   1   3      274.92      269.22      1.48 o 
   5   1   3      433.53      475.70      2.64 o 
   6   1   3      135.83      123.57      1.71 o 
   7   1   3       51.92       54.12      3.26 o 
   8   1   3       29.68       26.46      3.08 o 
   9   1   3       66.01       59.10      4.57 o 
  10   1   3        7.46        7.12      3.53 o 
   0   2   3    20322.98    17977.41     87.59 o 
   1   2   3     1404.15     1358.17      4.71 o 
   2   2   3     3128.00     3102.41      9.37 o 
   3   2   3      528.55      523.65      2.16 o 
   4   2   3      629.89      640.87      2.56 o 
   5   2   3      135.66      137.45      1.27 o 
   6   2   3      564.06      558.85      4.79 o 
   7   2   3        2.70        0.22      1.65 o 
   8   2   3       19.63       19.34      2.72 o 
   9   2   3       27.19       31.21      3.72 o 
  10   2   3        1.26       -0.07      3.00 o 
   0   3   3     1434.51     1480.00      8.08 o 
   1   3   3     1777.27     1741.04      6.69 o 
   2   3   3     3116.45     3153.29      9.96 o 
   3   3   3      452.86      484.23      2.17 o 
   4   3   3       47.39       41.51      0.76 o 
   5   3   3       37.09       45.31      0.90 o 
   6   3   3      236.69      240.53      3.55 o 
   7   3   3      175.83      166.13      4.91 o 
   8   3   3        6.42        4.99      2.43 o 
   9   3   3        1.10       -0.99      2.40 o 
  10   3   3        6.35       12.02      3.71 o 
   0   4   3      899.55      856.48      5.18 o 
   1   4   3      440.73      447.21      2.29 o 
   2   4   3      944.90      974.18      3.69 o 
   3   4   3     1400.13     1457.90      5.20 o 
   4   4   3       75.39       71.67      0.99 o 
   5   4   3      102.20      108.06      1.43 o 
   6   4   3      277.67      258.15      4.94 o 
   7   4   3      163.72      158.96      5.71 o 
   8   4   3       16.82       17.82      3.15 o 
   9   4   3        1.70        3.12      3.15 o 
  10   4   3        5.65        7.86      3.48 o 
   0   5   3     1431.69     1449.75      8.07 o 
   1   5   3      962.39      955.02      3.95 o 
   2   5   3     1535.34     1699.31      6.10 o 
   3   5   3      164.74      157.54      1.39 o 
   4   5   3       56.47       66.11      1.05 o 
   5   5   3       26.99       27.44      1.10 o 
   6   5   3      102.80      104.05      3.36 o 
   7   5   3       95.61       93.58      4.92 o 
   8   5   3       77.99       82.22      4.98 o 
   9   5   3        0.80        0.17      2.55 o 
  10   5   3        3.84        9.17      3.17 o 
   0   6   3      184.08      195.36      2.21 o 
   1   6   3      112.01      129.56      1.19 o 
   2   6   3      479.45      489.24      2.82 o 
   3   6   3      193.53      224.17      1.83 o 
   4   6   3       10.54        9.80      0.72 o 
   5   6   3        7.56        8.25      1.07 o 
   6   6   3      241.86      237.57      6.22 o 
   7   6   3       55.41       56.69      4.81 o 
   8   6   3       12.00       15.89      3.32 o 
   9   6   3       19.71       24.19      4.08 o 
   0   7   3      287.07      303.78      2.94 o 
   1   7   3      189.11      190.95      1.60 o 
   2   7   3        3.74        3.28      0.54 o 
   3   7   3       16.46       21.34      0.90 o 
   4   7   3       74.41       78.16      1.68 o 
   5   7   3       77.04       71.27      2.30 o 
   6   7   3      162.90      158.98      5.16 o 
   7   7   3       24.35       22.64      3.43 o 
   8   7   3        2.02        1.95      2.61 o 
   9   7   3        5.02        5.86      3.72 o 
   0   8   3      787.70      773.61      5.99 o 
   1   8   3      137.00      136.07      1.62 o 
   2   8   3       16.46       15.06      0.85 o 
   3   8   3       62.41       66.81      1.68 o 
   4   8   3      191.09      181.61      2.87 o 
   5   8   3       10.50        7.96      1.66 o 
   6   8   3       12.13        9.83      1.87 o 
   7   8   3        0.50       -1.36      2.02 o 
   8   8   3        8.27       14.72      3.34 o 
   9   8   3        4.95       13.15      5.45 o 
   0   9   3       70.79       77.92      2.22 o 
   1   9   3       68.34       67.88      1.59 o 
   2   9   3      104.94       99.72      1.90 o 
   3   9   3       31.22       30.79      1.55 o 
   4   9   3       57.30       51.78      2.33 o 
   5   9   3       46.70       42.94      2.81 o 
   6   9   3       24.63       17.98      2.70 o 
   7   9   3        8.74        7.39      2.37 o 
   8   9   3       12.84       23.46      3.07 o 
   0  10   3        0.72       -0.25      1.51 o 
   1  10   3      754.62      733.24      6.08 o 
   2  10   3       76.64       84.33      2.22 o 
   3  10   3       75.12       70.40      2.60 o 
   4  10   3       51.82       47.49      2.95 o 
   5  10   3       15.43       14.78      2.46 o 
   6  10   3       23.89       24.21      3.25 o 
   7  10   3        4.22        3.01      2.58 o 
   0  11   3      245.17      237.54      6.34 o 
   1  11   3       46.08       38.47      2.96 o 
   2  11   3       21.90       23.88      1.80 o 
   3  11   3        1.48       -1.35      1.35 o 
   4  11   3        9.71        9.26      2.04 o 
   5  11   3        1.02       -0.22      1.97 o 
   6  11   3        3.64        3.37      2.33 o 
   0  12   3        1.18       -3.13      3.65 o 
   1  12   3       39.15       46.63      3.26 o 
   2  12   3        6.17        4.10      2.23 o 
   3  12   3       13.25       10.04      2.75 o 
   4  12   3        1.63        3.19      2.96 o 
   5  12   3        0.86        6.74      3.26 o 
   0  13   3       13.68       10.59      5.94 o 
   1  13   3       41.91       42.86      3.44 o 
   2  13   3       23.96       29.61      3.77 o 
   3  13   3       13.93       19.44      3.61 o 
   4  13   3        5.76        5.79      6.59 o 
   0  14   3        0.62       -0.82      4.86 o 
   1  14   3        7.15       11.54      4.25 o 
   0   0   4    12088.05    11297.15     61.51 o 
   1   0   4      869.51      828.26      3.36 o 
   2   0   4      715.28      697.46      3.07 o 
   3   0   4       13.11       14.92      0.58 o 
   4   0   4     1851.26     2085.66     10.94 o 
   5   0   4       75.97       81.90      1.32 o 
   6   0   4      203.41      202.05      3.01 o 
   7   0   4       44.01       40.04      4.51 o 
   8   0   4      383.15      356.27     11.37 o 
   9   0   4       24.61       20.97      4.30 o 
  10   0   4       28.27       45.64      9.21 o 
   0   1   4        0.28       -0.37      0.37 o 
   1   1   4     8309.00     7883.84     21.11 o 
   2   1   4      725.06      649.90      2.13 o 
   3   1   4     1860.32     1880.80      5.51 o 
   4   1   4      600.67      593.36      2.41 o 
   5   1   4      426.39      454.73      2.39 o 
   6   1   4      107.42      111.79      1.88 o 
   7   1   4       72.39       71.09      3.60 o 
   8   1   4        4.37        6.64      2.35 o 
   9   1   4        9.66       10.60      2.95 o 
  10   1   4       10.09       13.63      3.78 o 
   0   2   4     3505.40     3519.49     18.86 o 
   1   2   4     3020.85     2898.85      9.40 o 
   2   2   4       17.17       16.40      0.47 o 
   3   2   4      910.90      914.43      3.31 o 
   4   2   4      541.39      574.35      2.52 o 
   5   2   4       62.54       64.90      0.95 o 
   6   2   4       27.97       29.59      1.42 o 
   7   2   4        5.00        2.79      1.75 o 
   8   2   4       73.92       74.04      4.29 o 
   9   2   4        3.76        8.64      3.21 o 
  10   2   4       36.96       28.14      4.53 o 
   0   3   4       80.84       79.38      1.47 o 
   1   3   4      304.74      284.59      1.56 o 
   2   3   4      991.32      999.04      3.70 o 
   3   3   4      299.83      272.58      1.56 o 
   4   3   4      542.61      568.26      2.64 o 
   5   3   4      189.53      188.87      1.64 o 
   6   3   4      193.97      194.56      2.89 o 
   7   3   4      104.14      110.10      3.72 o 
   8   3   4       17.33       18.83      3.09 o 
   9   3   4        4.78        0.95      2.83 o 
  10   3   4        3.22        0.36      2.72 o 
   0   4   4        7.19        8.79      0.70 o 
   1   4   4       34.80       30.02      0.67 o 
   2   4   4     1995.23     1941.32      6.80 o 
   3   4   4      276.01      274.48      1.75 o 
   4   4   4      621.04      625.05      3.12 o 
   5   4   4       24.19       21.25      0.88 o 
   6   4   4      142.17      140.44      3.65 o 
   7   4   4      417.21      396.16      7.30 o 
   8   4   4       18.07       17.19      3.15 o 
   9   4   4       17.83       14.13      3.16 o 
  10   4   4        6.88        6.52      3.37 o 
   0   5   4       12.67       20.46      0.99 o 
   1   5   4      126.46      128.85      1.27 o 
   2   5   4      213.16      204.61      1.86 o 
   3   5   4       39.53       34.84      0.73 o 
   4   5   4      271.93      278.53      2.01 o 
   5   5   4       36.05       39.93      1.50 o 
   6   5   4      100.90      101.66      3.07 o 
   7   5   4       45.21       47.10      5.31 o 
   8   5   4       22.65       16.34      3.10 o 
   9   5   4       19.52       24.85      3.62 o 
  10   5   4       26.67       34.36      4.70 o 
   0   6   4      920.68      965.95      7.92 o 
   1   6   4      595.04      590.77      3.23 o 
   2   6   4      317.59      306.40      2.08 o 
   3   6   4      260.15      277.24      2.19 o 
   4   6   4       94.44       92.33      1.54 o 
   5   6   4       90.35       98.91      2.21 o 
   6   6   4       78.50       86.20      3.15 o 
   7   6   4      113.41      115.89      5.14 o 
   8   6   4        3.01        5.13      2.52 o 
   9   6   4        1.08       -2.56      2.56 o 
   0   7   4        1.48       -0.41      0.62 o 
   1   7   4       23.53       27.65      0.74 o 
   2   7   4      161.79      177.36      1.85 o 
   3   7   4        3.76        2.63      0.70 o 
   4   7   4       50.54       48.25      1.42 o 
   5   7   4       17.59       15.84      1.43 o 
   6   7   4       13.11        8.23      2.12 o 
   7   7   4        1.07        1.06      2.38 o 
   8   7   4        5.32        3.01      2.70 o 
   9   7   4        2.35        1.10      2.86 o 
   0   8   4        0.22       -0.23      0.69 o 
   1   8   4      412.68      393.35      3.49 o 
   2   8   4       25.16       28.70      1.16 o 
   3   8   4      193.38      179.90      2.34 o 
   4   8   4       43.51       44.41      2.24 o 
   5   8   4        5.05        5.68      1.47 o 
   6   8   4        1.75       -1.39      1.39 o 
   7   8   4        3.35       -0.11      3.07 o 
   8   8   4        4.96        5.53      2.87 o 
   0   9   4      896.59      889.16      8.01 o 
   1   9   4      288.44      272.17      3.07 o 
   2   9   4      167.94      162.95      2.64 o 
   3   9   4      162.53      138.01      2.80 o 
   4   9   4       18.52       20.13      1.36 o 
   5   9   4       66.11       62.30      3.27 o 
   6   9   4       17.13       17.27      2.60 o 
   7   9   4        9.71        9.36      2.33 o 
   8   9   4        6.06        6.87      2.45 o 
   0  10   4     1397.42     1364.35     16.12 o 
   1  10   4        8.89        9.32      1.36 o 
   2  10   4       86.30       87.25      2.59 o 
   3  10   4        2.29       -0.11      1.25 o 
   4  10   4       17.34       15.34      2.35 o 
   5  10   4        7.50        4.83      1.93 o 
   6  10   4        0.37       -1.20      1.99 o 
   7  10   4       11.80       11.38      2.84 o 
   0  11   4       73.27       81.06      6.41 o 
   1  11   4       69.10       66.52      3.55 o 
   2  11   4       10.78       12.78      2.24 o 
   3  11   4       12.76       13.80      2.29 o 
   4  11   4       11.02       11.85      2.84 o 
   5  11   4       24.05       23.84      3.39 o 
   6  11   4        4.50       -0.78      2.93 o 
   0  12   4       22.78       32.01      5.22 o 
   1  12   4        0.83        0.58      2.33 o 
   2  12   4        3.25       -0.17      1.65 o 
   3  12   4        3.55        2.35      2.32 o 
   4  12   4       10.22        7.55      3.90 o 
   5  12   4        0.37        1.28      2.95 o 
   0  13   4        0.01        0.57      3.46 o 
   1  13   4       11.32       14.10      3.13 o 
   2  13   4        8.48       17.02      2.47 o 
   3  13   4       12.46        7.85      2.55 o 
   4  13   4       16.70       22.96      3.85 o 
   0  14   4        0.01       -4.45      5.09 o 
   1  14   4        0.54        2.51      3.84 o 
   1   0   5     6949.97     6420.87     23.80 o 
   2   0   5      206.16      219.26      1.44 o 
   3   0   5      391.30      393.61      2.26 o 
   4   0   5      192.51      196.59      1.84 o 
   5   0   5        0.51        0.41      0.59 o 
   6   0   5      129.81      128.92      3.57 o 
   7   0   5        4.79        4.74      2.90 o 
   8   0   5       13.00       12.81      6.09 o 
   9   0   5       12.54        3.23      4.48 o 
  10   0   5        3.86       -2.69      4.03 o 
   0   1   5    12472.54    11409.98     44.96 o 
   1   1   5     3390.98     3251.24      9.33 o 
   2   1   5      341.31      362.47      1.51 o 
   3   1   5      431.60      440.44      1.86 o 
   4   1   5     1411.24     1423.90      4.77 o 
   5   1   5      193.11      207.31      1.59 o 
   6   1   5       48.79       58.77      1.55 o 
   7   1   5       24.16       23.05      2.75 o 
   8   1   5       85.54       87.28      4.57 o 
   9   1   5        3.78        0.31      2.99 o 
  10   1   5       31.51       33.00      4.47 o 
   0   2   5      270.67      280.60      2.48 o 
   1   2   5      394.43      384.47      1.87 o 
   2   2   5      470.70      453.24      1.95 o 
   3   2   5      711.12      699.12      2.75 o 
   4   2   5      835.04      834.10      3.35 o 
   5   2   5      530.11      561.61      2.88 o 
   6   2   5      180.18      190.64      2.96 o 
   7   2   5       94.46       85.92      3.61 o 
   8   2   5       94.14       98.61      5.25 o 
   9   2   5        0.02       -2.34      2.34 o 
  10   2   5       22.74       14.26      3.84 o 
   0   3   5       68.83       80.78      1.41 o 
   1   3   5      694.81      696.29      3.18 o 
   2   3   5      117.01      117.71      1.01 o 
   3   3   5     1523.21     1529.89      5.34 o 
   4   3   5      255.10      262.73      1.76 o 
   5   3   5       56.37       63.46      1.11 o 
   6   3   5      140.81      145.42      2.69 o 
   7   3   5      374.31      352.98      5.77 o 
   8   3   5       97.26       96.13      6.93 o 
   9   3   5       24.35       26.27      5.16 o 
  10   3   5        3.04        2.01      3.97 o 
   0   4   5        0.72        1.18      0.51 o 
   1   4   5      474.90      505.73      2.64 o 
   2   4   5      610.71      653.04      2.88 o 
   3   4   5       32.96       39.04      0.70 o 
   4   4   5      219.91      231.30      1.73 o 
   5   4   5      223.26      214.71      2.46 o 
   6   4   5       38.46       44.43      2.15 o 
   7   4   5       24.12       29.54      2.79 o 
   8   4   5       37.18       35.40      3.79 o 
   9   4   5        5.89        4.40      3.02 o 
  10   4   5        0.44        0.93      2.95 o 
   0   5   5      155.03      199.22      2.54 o 
   1   5   5      424.27      457.44      2.75 o 
   2   5   5      228.27      266.77      1.83 o 
   3   5   5       27.93       31.80      0.69 o 
   4   5   5      109.03      111.32      1.32 o 
   5   5   5       69.85       71.44      1.80 o 
   6   5   5      725.93      711.07      8.42 o 
   7   5   5       53.96       58.12      3.23 o 
   8   5   5       24.25       24.76      3.45 o 
   9   5   5        0.23        0.17      2.62 o 
  10   5   5       20.05       29.46      4.51 o 
   0   6   5       37.37       42.19      1.52 o 
   1   6   5     1015.49     1056.42      5.57 o 
   2   6   5       59.25       55.58      0.99 o 
   3   6   5       73.06       76.48      1.29 o 
   4   6   5      351.13      358.78      2.84 o 
   5   6   5      104.55       98.52      2.18 o 
   6   6   5      151.11      141.71      4.10 o 
   7   6   5       62.24       58.25      3.26 o 
   8   6   5       23.02       27.54      3.49 o 
   9   6   5        0.58       -0.81      2.43 o 
   0   7   5      961.54      969.61      9.47 o 
   1   7   5      143.69      144.84      1.82 o 
   2   7   5      434.25      436.29      2.86 o 
   3   7   5       30.10       35.33      1.22 o 
   4   7   5       70.12       75.09      1.51 o 
   5   7   5       68.67       74.88      2.02 o 
   6   7   5        9.60       10.80      1.73 o 
   7   7   5      140.92      140.76      4.81 o 
   8   7   5        1.42       -1.94      2.43 o 
   9   7   5        1.94        4.23      2.95 o 
   0   8   5        4.84        1.50      1.32 o 
   1   8   5       52.56       55.60      1.30 o 
   2   8   5       55.29       56.49      1.71 o 
   3   8   5       27.80       30.79      1.51 o 
   4   8   5       90.71       87.45      2.17 o 
   5   8   5       55.23       54.31      2.17 o 
   6   8   5       46.63       48.36      2.96 o 
   7   8   5       11.11        5.94      2.50 o 
   8   8   5        3.99        7.83      3.53 o 
   0   9   5       96.23       97.16      2.78 o 
   1   9   5      114.50      113.65      2.46 o 
   2   9   5       97.58       98.65      2.05 o 
   3   9   5      154.76      143.82      2.76 o 
   4   9   5       79.19       67.74      2.33 o 
   5   9   5       60.12       61.12      4.44 o 
   6   9   5       15.40       16.28      2.39 o 
   7   9   5        5.56        1.49      1.98 o 
   8   9   5        4.78       12.11      2.57 o 
   0  10   5      107.20      103.47      4.76 o 
   1  10   5       54.84       59.60      2.19 o 
   2  10   5       64.82       59.01      2.63 o 
   3  10   5       49.46       49.73      2.23 o 
   4  10   5       32.10       30.45      2.55 o 
   5  10   5        2.52       -0.25      2.28 o 
   6  10   5       22.87       29.39      3.73 o 
   7  10   5        1.09        4.12      2.22 o 
   0  11   5      111.13      115.15      4.45 o 
   1  11   5       70.83       78.77      3.37 o 
   2  11   5        2.85        2.41      1.48 o 
   3  11   5       14.67       19.59      2.42 o 
   4  11   5       45.07       49.01      4.38 o 
   5  11   5        6.88       11.79      3.40 o 
   6  11   5        6.21        9.77      3.64 o 
   0  12   5      131.11      117.63      9.16 o 
   1  12   5       18.34       22.07      3.04 o 
   2  12   5       36.28       40.23      3.60 o 
   3  12   5        1.66        0.76      2.03 o 
   4  12   5        7.57       14.21      3.19 o 
   5  12   5       24.85       37.43      5.91 o 
   0  13   5       15.23       14.75      7.43 o 
   1  13   5        0.67        0.72      2.44 o 
   2  13   5        0.96       -1.15      2.70 o 
   3  13   5       26.28       36.70      4.72 o 
   0   0   6      134.18      125.28      1.43 o 
   1   0   6     2416.37     2365.15      9.70 o 
   2   0   6     2465.68     2454.04     10.25 o 
   3   0   6     1027.74     1064.89      5.15 o 
   4   0   6     1902.15     1968.26     10.63 o 
   5   0   6      111.26      105.12      1.84 o 
   6   0   6       39.76       48.15      2.72 o 
   7   0   6       18.51       17.39      3.73 o 
   8   0   6       10.89        6.14      3.87 o 
   9   0   6       28.96       15.44      4.10 o 
  10   0   6        4.07        4.67      4.48 o 
   0   1   6     4462.09     4373.60     16.97 o 
   1   1   6     1316.53     1351.52      4.31 o 
   2   1   6      148.36      135.20      0.98 o 
   3   1   6      473.86      512.43      2.06 o 
   4   1   6      784.48      819.86      3.35 o 
   5   1   6      104.70       98.28      1.18 o 
   6   1   6       13.90       12.39      1.24 o 
   7   1   6       25.34       29.13      2.98 o 
   8   1   6        7.27        3.40      2.80 o 
   9   1   6       17.98       19.54      3.47 o 
  10   1   6        2.80        2.89      3.18 o 
   0   2   6      396.47      394.53      2.93 o 
   1   2   6      188.12      183.14      1.28 o 
   2   2   6      664.66      664.76      2.70 o 
   3   2   6      232.87      236.53      1.39 o 
   4   2   6      165.50      148.09      1.26 o 
   5   2   6      206.80      213.52      1.75 o 
   6   2   6       25.06       23.42      1.47 o 
   7   2   6        4.77        2.72      1.82 o 
   8   2   6       44.48       46.59      4.04 o 
   9   2   6       46.62       56.13      4.60 o 
  10   2   6        1.44        0.76      2.95 o 
   0   3   6     1568.72     1553.92      8.82 o 
   1   3   6      467.82      465.58      2.50 o 
   2   3   6      681.69      686.74      2.99 o 
   3   3   6      631.98      643.79      2.80 o 
   4   3   6      159.02      142.04      1.33 o 
   5   3   6       37.19       37.52      1.00 o 
   6   3   6       62.82       68.99      2.09 o 
   7   3   6      137.77      141.96      3.77 o 
   8   3   6      108.57      107.51      5.42 o 
   9   3   6       11.61        8.16      3.73 o 
  10   3   6        2.65        6.91      4.27 o 
   0   4   6     1177.49     1238.80      8.27 o 
   1   4   6      366.03      345.27      2.37 o 
   2   4   6      730.66      721.13      3.18 o 
   3   4   6      345.17      336.35      2.02 o 
   4   4   6      503.28      470.78      2.47 o 
   5   4   6      458.61      436.38      3.53 o 
   6   4   6      727.02      696.28      6.96 o 
   7   4   6       47.63       44.04      3.08 o 
   8   4   6       14.97       13.46      3.27 o 
   9   4   6        9.74        3.58      3.02 o 
  10   4   6        2.15        1.99      3.06 o 
   0   5   6     1104.92     1208.75      8.08 o 
   1   5   6      518.92      533.04      3.01 o 
   2   5   6      882.15      876.92      4.10 o 
   3   5   6        8.27        8.03      0.57 o 
   4   5   6      288.35      286.02      2.22 o 
   5   5   6        6.11        6.17      1.02 o 
   6   5   6      568.25      538.54      9.57 o 
   7   5   6       15.38       15.19      2.50 o 
   8   5   6        7.65        3.51      2.49 o 
   9   5   6        0.47       -1.44      2.61 o 
   0   6   6      952.08      964.42      7.25 o 
   1   6   6      384.95      388.72      2.81 o 
   2   6   6      595.12      612.75      3.53 o 
   3   6   6       18.64       14.46      0.76 o 
   4   6   6       19.19       15.11      0.92 o 
   5   6   6      198.38      183.40      2.72 o 
   6   6   6       68.82       74.26      3.26 o 
   7   6   6        7.32        5.60      1.90 o 
   8   6   6        3.21        4.16      2.59 o 
   9   6   6        8.85        6.86      3.23 o 
   0   7   6       86.45       97.79      2.48 o 
   1   7   6       79.37       79.04      1.53 o 
   2   7   6      200.05      201.55      2.14 o 
   3   7   6      314.37      324.32      3.55 o 
   4   7   6      312.13      297.96      3.12 o 
   5   7   6        0.98       -0.84      0.84 o 
   6   7   6       81.84       81.25      3.14 o 
   7   7   6       88.42       85.50      4.32 o 
   8   7   6        7.23        6.99      2.66 o 
   9   7   6        2.63        3.67      2.93 o 
   0   8   6      585.36      586.67      7.37 o 
   1   8   6      129.29      134.78      2.65 o 
   2   8   6      292.58      282.24      3.53 o 
   3   8   6       19.07       22.97      1.25 o 
   4   8   6       41.91       47.36      1.69 o 
   5   8   6       16.53       16.35      1.44 o 
   6   8   6       10.06        6.49      1.77 o 
   7   8   6       16.09       14.47      4.58 o 
   8   8   6        5.55       11.46      2.78 o 
   0   9   6       55.10       52.78      3.73 o 
   1   9   6      100.15       93.86      2.13 o 
   2   9   6      100.81       97.33      2.33 o 
   3   9   6      104.36      101.14      2.36 o 
   4   9   6      114.32      105.13      2.77 o 
   5   9   6      125.89      120.71      5.10 o 
   6   9   6       13.77       12.45      3.11 o 
   7   9   6        0.24        0.85      2.00 o 
   8   9   6       11.65       18.57      2.85 o 
   0  10   6        4.35        5.82      1.85 o 
   1  10   6       68.29       66.77      2.39 o 
   2  10   6       40.34       44.40      2.14 o 
   3  10   6       47.52       47.61      2.25 o 
   4  10   6        5.81        5.31      1.86 o 
   5  10   6        2.36       -1.31      2.35 o 
   6  10   6       25.47       28.78      3.67 o 
   7  10   6        7.77       13.77      4.07 o 
   0  11   6      186.82      184.13      9.12 o 
   1  11   6       58.71       63.15      2.93 o 
   2  11   6        3.59        1.38      1.62 o 
   3  11   6        8.63        5.63      1.92 o 
   4  11   6       53.90       61.50      4.36 o 
   5  11   6        8.43       11.33      2.79 o 
   6  11   6        5.70        2.84      3.28 o 
   0  12   6       17.23       27.95      5.17 o 
   1  12   6       22.51       28.03      3.24 o 
   2  12   6       10.82        7.06      2.72 o 
   3  12   6        2.26       -0.04      2.47 o 
   4  12   6        5.17        2.54      2.57 o 
   5  12   6       15.07       17.18      3.81 o 
   0  13   6       23.77       25.19      5.03 o 
   1  13   6        8.31       16.49      4.51 o 
   2  13   6       12.31       17.33      3.19 o 
   3  13   6       10.02       11.10      4.96 o 
   1   0   7     2624.41     2594.50     11.32 o 
   2   0   7      805.44      838.89      4.29 o 
   3   0   7       35.03       35.39      1.03 o 
   4   0   7     1042.93     1121.50      6.49 o 
   5   0   7       48.90       54.93      1.47 o 
   6   0   7        3.82        3.42      1.63 o 
   7   0   7        4.98        2.24      2.77 o 
   8   0   7       20.60       11.43      4.44 o 
   9   0   7        3.21       -3.19      3.19 o 
  10   0   7        0.77       -0.68      4.12 o 
   0   1   7      661.17      661.32      3.28 o 
   1   1   7     1410.48     1445.37      4.89 o 
   2   1   7       34.45       35.29      0.50 o 
   3   1   7      315.47      295.06      1.50 o 
   4   1   7      303.38      334.84      1.95 o 
   5   1   7      136.99      139.61      1.55 o 
   6   1   7       72.75       84.69      2.40 o 
   7   1   7       25.04       30.72      3.20 o 
   8   1   7       14.16       10.31      2.76 o 
   9   1   7       46.93       48.81      4.39 o 
  10   1   7        6.93       -0.52      2.95 o 
   0   2   7     2451.00     2453.24     11.03 o 
   1   2   7      295.50      274.09      1.50 o 
   2   2   7      369.12      346.58      1.78 o 
   3   2   7      305.83      311.03      1.69 o 
   4   2   7      521.73      528.85      2.67 o 
   5   2   7       10.81       13.96      0.72 o 
   6   2   7        2.29        1.09      1.10 o 
   7   2   7       26.90       28.08      2.19 o 
   8   2   7       51.37       51.68      4.14 o 
   9   2   7        7.80        0.61      2.95 o 
  10   2   7        3.74        0.37      3.54 o 
   0   3   7     1150.46     1203.98      7.65 o 
   1   3   7       46.30       48.61      0.84 o 
   2   3   7       20.42       18.08      0.56 o 
   3   3   7       47.89       55.87      0.88 o 
   4   3   7        1.34        1.30      0.44 o 
   5   3   7       37.68       36.93      1.08 o 
   6   3   7      105.40      103.50      2.54 o 
   7   3   7       64.90       68.37      3.57 o 
   8   3   7       34.84       35.08      3.65 o 
   9   3   7        4.78       -1.63      2.89 o 
  10   3   7        0.13       -2.64      2.64 o 
   0   4   7     3249.15     3320.29     17.76 o 
   1   4   7      220.89      203.08      1.71 o 
   2   4   7      138.39      149.84      1.38 o 
   3   4   7      946.16      949.79      4.02 o 
   4   4   7       12.70       11.98      0.58 o 
   5   4   7      371.48      360.80      3.18 o 
   6   4   7      307.34      286.49      3.80 o 
   7   4   7       98.04      103.51      3.76 o 
   8   4   7       31.76       31.67      3.56 o 
   9   4   7        5.73        1.31      2.91 o 
  10   4   7       14.39       10.79      6.65 o 
   0   5   7       19.59       13.32      1.04 o 
   1   5   7       42.82       52.25      1.09 o 
   2   5   7      123.88      144.54      1.39 o 
   3   5   7       68.83       71.42      1.18 o 
   4   5   7       70.49       76.94      1.42 o 
   5   5   7       67.36       70.30      1.81 o 
   6   5   7      260.30      239.82      4.63 o 
   7   5   7      104.50       94.24      3.68 o 
   8   5   7        2.50        3.06      2.70 o 
   9   5   7        2.19        1.49      2.72 o 
   0   6   7        6.92        8.50      0.89 o 
   1   6   7       62.19       57.34      1.13 o 
   2   6   7       38.06       38.09      1.08 o 
   3   6   7      785.62      800.03      5.41 o 
   4   6   7        0.19       -0.73      0.73 o 
   5   6   7       48.04       57.69      1.79 o 
   6   6   7       35.10       40.52      2.43 o 
   7   6   7      163.73      152.82      5.02 o 
   8   6   7       14.63       11.21      2.93 o 
   9   6   7        2.46       -1.45      2.76 o 
   0   7   7        1.41        1.19      1.42 o 
   1   7   7       37.86       35.63      1.55 o 
   2   7   7      343.18      354.01      4.41 o 
   3   7   7       89.26       85.38      2.03 o 
   4   7   7      238.22      226.02      2.80 o 
   5   7   7       31.06       29.79      1.79 o 
   6   7   7       19.99       18.47      1.86 o 
   7   7   7       13.49       18.47      2.53 o 
   8   7   7       35.70       41.41      4.01 o 
   9   7   7        0.46        0.03      2.69 o 
   0   8   7      905.34      866.75     24.33 o 
   1   8   7        2.01        2.34      1.02 o 
   2   8   7      397.10      372.35      3.84 o 
   3   8   7       86.76       84.84      2.36 o 
   4   8   7      132.27      131.47      2.59 o 
   5   8   7       56.20       55.14      2.16 o 
   6   8   7       11.04       10.25      2.34 o 
   7   8   7       15.52       16.71      2.30 o 
   8   8   7       16.11       14.44      2.74 o 
   0   9   7       25.60       25.73      2.04 o 
   1   9   7       88.99       93.78      2.22 o 
   2   9   7        3.08        3.47      0.96 o 
   3   9   7       18.76       20.69      1.38 o 
   4   9   7       57.58       54.32      2.24 o 
   5   9   7       64.69       64.81      3.82 o 
   6   9   7        7.24        8.45      2.92 o 
   7   9   7        0.02       -1.16      2.38 o 
   0  10   7        4.15        5.90      1.77 o 
   1  10   7      129.59      124.90      2.86 o 
   2  10   7        4.21        2.20      1.21 o 
   3  10   7       12.73       10.78      1.88 o 
   4  10   7        9.96        5.61      1.87 o 
   5  10   7        1.09       -1.26      2.15 o 
   6  10   7        1.33        1.54      2.57 o 
   7  10   7        1.23       -0.08      3.31 o 
   0  11   7       23.97       30.80      3.58 o 
   1  11   7       13.03       17.75      1.87 o 
   2  11   7       10.65       11.51      2.24 o 
   3  11   7       17.82        7.44      2.86 o 
   4  11   7       44.65       46.93      3.16 o 
   5  11   7        0.51        5.03      2.42 o 
   6  11   7       12.96       18.79      4.08 o 
   0  12   7       25.36       15.94      4.48 o 
   1  12   7        3.39        0.07      2.33 o 
   2  12   7       17.92       20.80      3.46 o 
   3  12   7        2.96        3.23      2.51 o 
   4  12   7        0.60        5.03      4.00 o 
   5  12   7       13.78       14.70      3.29 o 
   0  13   7        2.07        7.29      3.72 o 
   1  13   7       11.49        5.45      7.34 o 
   2  13   7       11.82       14.40      3.75 o 
   3  13   7        2.90       -1.68      3.75 o 
   0   0   8     2023.09     2137.04     13.99 o 
   1   0   8      932.14      922.95      4.87 o 
   2   0   8      355.47      395.74      2.85 o 
   3   0   8       32.32       33.18      0.94 o 
   4   0   8       20.79       25.73      1.04 o 
   5   0   8       97.83       95.34      1.93 o 
   6   0   8        5.49        2.40      2.06 o 
   7   0   8        0.06        1.49      3.40 o 
   8   0   8       65.31       61.99      7.06 o 
   9   0   8        1.41       -3.25      3.25 o 
  10   0   8        0.29        5.83      4.84 o 
   0   1   8      862.32      913.31      5.09 o 
   1   1   8       60.54       67.18      0.65 o 
   2   1   8     1021.80     1022.93      3.71 o 
   3   1   8      301.41      323.59      1.85 o 
   4   1   8        9.14        8.16      0.56 o 
   5   1   8       82.97       83.49      1.26 o 
   6   1   8       78.62       78.71      2.78 o 
   7   1   8        8.18        8.35      2.01 o 
   8   1   8       17.67       16.49      2.69 o 
   9   1   8       10.13       11.57      3.46 o 
  10   1   8        0.83       -1.30      2.92 o 
   0   2   8     3221.64     3244.92     15.44 o 
   1   2   8      671.54      660.52      2.74 o 
   2   2   8      705.27      766.82      3.04 o 
   3   2   8      168.25      168.85      1.29 o 
   4   2   8      149.17      152.97      1.38 o 
   5   2   8       26.25       22.95      0.92 o 
   6   2   8       17.63       20.79      1.60 o 
   7   2   8       56.53       57.80      2.72 o 
   8   2   8       18.26       15.19      2.67 o 
   9   2   8       36.38       46.80      4.29 o 
  10   2   8        2.40       -1.82      2.86 o 
   0   3   8       39.92       26.55      1.17 o 
   1   3   8      849.41      874.19      3.87 o 
   2   3   8      366.54      383.34      2.08 o 
   3   3   8      256.40      263.77      1.82 o 
   4   3   8       30.37       33.08      0.79 o 
   5   3   8      272.70      279.34      2.91 o 
   6   3   8      209.91      200.99      3.57 o 
   7   3   8      166.76      168.34      4.72 o 
   8   3   8       32.50       30.99      3.51 o 
   9   3   8        3.91       -1.56      2.37 o 
  10   3   8        6.49        5.08      3.28 o 
   0   4   8        8.67       13.86      1.05 o 
   1   4   8      105.00      111.30      1.43 o 
   2   4   8       11.23       15.38      0.56 o 
   3   4   8      120.70      111.51      1.22 o 
   4   4   8      123.95      119.19      1.47 o 
   5   4   8      245.85      260.78      2.89 o 
   6   4   8      190.38      183.80      2.89 o 
   7   4   8       55.28       58.44      2.80 o 
   8   4   8       22.65       28.36      3.93 o 
   9   4   8        6.46        6.50      3.10 o 
   0   5   8       83.37       79.67      1.92 o 
   1   5   8       12.52        8.54      0.61 o 
   2   5   8       72.52       80.87      1.17 o 
   3   5   8       61.82       65.12      1.17 o 
   4   5   8      256.73      241.99      2.51 o 
   5   5   8      175.74      167.63      2.27 o 
   6   5   8      106.71       96.38      2.56 o 
   7   5   8       16.06       13.66      2.25 o 
   8   5   8       31.22       33.61      3.97 o 
   9   5   8       11.20       17.65      4.01 o 
   0   6   8       46.08       44.87      1.45 o 
   1   6   8      152.35      153.98      1.74 o 
   2   6   8       36.93       40.45      1.49 o 
   3   6   8      122.32      118.49      1.77 o 
   4   6   8       22.79       22.81      1.24 o 
   5   6   8      261.80      270.42      3.34 o 
   6   6   8      120.91      128.94      3.24 o 
   7   6   8       66.96       82.34      3.54 o 
   8   6   8       71.92       83.24      5.11 o 
   9   6   8        9.94        7.06      3.22 o 
   0   7   8      189.71      179.41      4.12 o 
   1   7   8       44.68       46.27      1.72 o 
   2   7   8      140.70      143.15      2.77 o 
   3   7   8       56.05       53.44      1.57 o 
   4   7   8      109.16       99.86      1.91 o 
   5   7   8       84.31       89.00      2.16 o 
   6   7   8      104.71       92.79      4.50 o 
   7   7   8       66.29       67.98      3.60 o 
   8   7   8        3.91        6.80      2.51 o 
   0   8   8       83.33       90.25      5.32 o 
   1   8   8      172.71      166.48      3.36 o 
   2   8   8       27.18       33.57      1.28 o 
   3   8   8      164.07      161.69      2.68 o 
   4   8   8      136.42      127.26      2.69 o 
   5   8   8        5.82        8.35      1.39 o 
   6   8   8      115.50      109.00      4.55 o 
   7   8   8       32.90       33.20      3.44 o 
   8   8   8        8.80        8.17      3.51 o 
   0   9   8       73.76       81.77      3.99 o 
   1   9   8       45.10       46.95      2.03 o 
   2   9   8      104.93      109.50      3.27 o 
   3   9   8       13.76       11.97      2.01 o 
   4   9   8       21.93       12.75      1.68 o 
   5   9   8       19.59       16.78      2.07 o 
   6   9   8       10.03       11.59      2.96 o 
   7   9   8        2.27        1.07      2.28 o 
   0  10   8        0.73       -1.75      1.75 o 
   1  10   8       60.33       66.37      2.50 o 
   2  10   8       20.77       24.35      2.08 o 
   3  10   8       32.73       40.09      3.64 o 
   4  10   8       39.30       44.06      2.67 o 
   5  10   8        3.09        0.20      2.29 o 
   6  10   8       20.82       20.91      3.31 o 
   0  11   8        0.10       -0.30      2.04 o 
   1  11   8       56.12       54.02      2.83 o 
   2  11   8       46.17       52.74      3.49 o 
   3  11   8       31.90       30.42      3.00 o 
   4  11   8        0.04        1.04      3.20 o 
   5  11   8        7.29       10.11      2.60 o 
   6  11   8       10.04        8.51      3.44 o 
   0  12   8       29.67       34.91      8.29 o 
   1  12   8       15.81       20.17      3.13 o 
   2  12   8        4.31        4.99      3.03 o 
   3  12   8        5.98        7.26      3.44 o 
   4  12   8       26.99       24.58      5.89 o 
   0  13   8       16.55       39.23      9.80 o 
   1  13   8       16.75       16.80      8.38 o 
   2  13   8       16.09       29.96     10.96 o 
   1   0   9        0.28       -0.44      0.44 o 
   2   0   9      481.07      451.27      3.61 o 
   3   0   9       88.43       83.55      1.37 o 
   4   0   9        6.80       10.49      0.88 o 
   5   0   9       70.27       67.17      1.85 o 
   6   0   9       33.52       26.28      2.69 o 
   7   0   9       60.25       58.03      5.19 o 
   8   0   9       19.23       20.29      5.75 o 
   9   0   9       15.98       11.12      4.93 o 
  10   0   9        6.12       -0.16      5.82 o 
   0   1   9      365.75      370.16      3.32 o 
   1   1   9     1165.54     1166.42      4.38 o 
   2   1   9      787.42      873.28      3.48 o 
   3   1   9       57.80       62.24      0.87 o 
   4   1   9      197.02      216.25      1.77 o 
   5   1   9       19.77       22.44      0.93 o 
   6   1   9      113.63      115.50      2.65 o 
   7   1   9        0.47        1.21      1.55 o 
   8   1   9        9.16        3.80      3.73 o 
   9   1   9        4.30        5.75      2.98 o 
  10   1   9        4.52        4.18      3.31 o 
   0   2   9      294.26      314.64      2.45 o 
   1   2   9     1071.45     1092.14      4.57 o 
   2   2   9      215.72      210.64      1.72 o 
   3   2   9      129.59      142.54      1.21 o 
   4   2   9        3.24        1.50      0.48 o 
   5   2   9       52.39       56.97      1.49 o 
   6   2   9        2.46        1.21      1.17 o 
   7   2   9        1.66        2.28      1.46 o 
   8   2   9       14.95       10.46      2.27 o 
   9   2   9        8.54        3.44      3.00 o 
  10   2   9        4.87       -1.14      2.99 o 
   0   3   9     4637.42     4785.47     33.10 o 
   1   3   9      767.64      826.23      3.64 o 
   2   3   9      845.08      899.88      3.96 o 
   3   3   9      384.66      371.65      2.29 o 
   4   3   9       57.17       59.34      1.00 o 
   5   3   9       10.93        8.77      1.00 o 
   6   3   9        2.81        1.44      1.28 o 
   7   3   9      166.74      164.42      4.25 o 
   8   3   9       13.17       13.24      2.75 o 
   9   3   9        4.06        3.31      2.58 o 
   0   4   9       66.96       73.37      1.86 o 
   1   4   9      426.66      454.62      2.86 o 
   2   4   9      155.26      157.98      1.49 o 
   3   4   9      172.86      172.47      1.61 o 
   4   4   9      422.60      416.44      3.35 o 
   5   4   9      226.44      215.66      2.73 o 
   6   4   9      508.71      492.57      4.89 o 
   7   4   9       68.30       67.95      3.01 o 
   8   4   9       12.54        8.49      2.62 o 
   9   4   9       25.05       26.49      3.73 o 
   0   5   9        1.95        0.09      0.81 o 
   1   5   9      388.32      378.29      2.62 o 
   2   5   9      140.16      141.06      1.54 o 
   3   5   9        4.08        4.39      0.64 o 
   4   5   9      117.79      119.98      1.76 o 
   5   5   9      198.60      203.63      2.80 o 
   6   5   9        2.22        4.60      1.19 o 
   7   5   9        2.46        0.45      1.71 o 
   8   5   9        0.97       -0.28      2.27 o 
   9   5   9        0.07       -2.43      2.43 o 
   0   6   9       22.61       23.24      2.09 o 
   1   6   9       67.95       65.56      1.75 o 
   2   6   9       69.95       71.78      1.59 o 
   3   6   9       17.13       19.81      0.92 o 
   4   6   9      207.92      204.22      2.57 o 
   5   6   9      233.50      225.48      3.02 o 
   6   6   9      351.97      337.40      5.75 o 
   7   6   9       63.89       64.14      4.02 o 
   8   6   9       20.37       22.44      6.14 o 
   9   6   9        4.16        1.23      2.73 o 
   0   7   9      210.86      212.27      5.73 o 
   1   7   9        5.38        2.81      0.96 o 
   2   7   9       18.31       19.17      1.40 o 
   3   7   9      116.42      110.73      2.17 o 
   4   7   9      295.52      280.17      3.00 o 
   5   7   9      128.65      129.41      2.48 o 
   6   7   9      123.12      131.00      4.97 o 
   7   7   9       90.65      104.67      5.11 o 
   8   7   9       40.55       39.77      5.41 o 
   0   8   9       50.37       51.42      3.82 o 
   1   8   9       63.83       57.11      2.09 o 
   2   8   9      104.24      111.25      2.72 o 
   3   8   9       36.23       33.79      1.49 o 
   4   8   9        6.39        3.48      1.21 o 
   5   8   9        0.75        1.95      1.37 o 
   6   8   9       18.86       21.76      2.70 o 
   7   8   9        0.27        1.24      2.72 o 
   8   8   9       30.13       42.68      5.48 o 
   0   9   9       52.52       50.80      3.05 o 
   1   9   9       84.55       87.73      2.31 o 
   2   9   9       86.51       86.77      2.17 o 
   3   9   9       68.30       63.62      2.32 o 
   4   9   9       99.19       91.67      3.91 o 
   5   9   9       23.02       24.44      2.37 o 
   6   9   9        2.07        3.29      2.96 o 
   7   9   9        0.08        0.74      2.37 o 
   0  10   9       24.56       21.35      2.75 o 
   1  10   9       13.89       13.22      1.84 o 
   2  10   9       74.87       76.52      2.77 o 
   3  10   9       33.47       41.12      3.02 o 
   4  10   9       15.96       14.66      2.55 o 
   5  10   9        1.94        4.05      2.20 o 
   6  10   9       14.07       14.24      4.80 o 
   0  11   9        0.11       -1.91      2.03 o 
   1  11   9       17.89       17.76      2.12 o 
   2  11   9       47.60       52.51      3.22 o 
   3  11   9       26.61       27.98      2.85 o 
   4  11   9       27.09       30.87      3.62 o 
   5  11   9       11.00       10.24      7.46 o 
   0  12   9        5.82       -0.42      2.61 o 
   1  12   9       59.66       71.60      5.53 o 
   2  12   9       10.11       14.07      3.18 o 
   3  12   9        6.71        9.38      3.65 o 
   4  12   9        9.78        9.04      6.57 o 
   0  13   9       66.98       93.18     13.34 o 
   1  13   9       28.05       39.79     11.92 o 
   2  13   9        3.13        3.70      4.38 o 
   0   0  10       30.07       39.68      1.27 o 
   1   0  10      311.46      323.79      2.56 o 
   2   0  10      388.64      390.22      3.11 o 
   3   0  10       20.69       34.10      1.03 o 
   4   0  10       17.94       19.62      1.07 o 
   5   0  10       12.11       15.46      1.28 o 
   6   0  10       19.79       19.11      2.92 o 
   7   0  10       11.89       15.93      2.65 o 
   8   0  10       10.68       15.88      4.55 o 
   9   0  10        0.16        1.15      3.53 o 
  10   0  10        1.03        4.21      4.47 o 
   0   1  10        4.82        2.87      0.68 o 
   1   1  10      597.45      635.21      2.72 o 
   2   1  10      301.65      333.38      2.17 o 
   3   1  10      453.60      459.57      2.44 o 
   4   1  10      147.40      151.90      1.56 o 
   5   1  10        4.16        2.33      0.76 o 
   6   1  10       16.10       13.21      1.47 o 
   7   1  10       39.35       48.08      2.91 o 
   8   1  10       24.90       22.64      3.18 o 
   9   1  10        1.50       -0.59      2.85 o 
  10   1  10        2.25       -4.12      4.12 o 
   0   2  10      687.86      718.59      4.62 o 
   1   2  10     1794.85     1786.00      7.47 o 
   2   2  10       34.67       30.32      0.67 o 
   3   2  10      738.21      711.96      3.45 o 
   4   2  10      117.47      124.90      1.44 o 
   5   2  10       57.64       54.45      1.55 o 
   6   2  10      134.60      139.99      3.63 o 
   7   2  10       22.49       24.17      2.59 o 
   8   2  10        7.06        4.98      1.98 o 
   9   2  10        9.47        4.83      3.04 o 
   0   3  10       84.64       86.66      1.55 o 
   1   3  10      171.79      168.54      1.53 o 
   2   3  10       31.03       29.30      0.75 o 
   3   3  10       31.31       33.48      0.86 o 
   4   3  10        0.94        1.12      0.55 o 
   5   3  10      105.80      101.45      1.96 o 
   6   3  10        1.07       -1.23      1.23 o 
   7   3  10       30.79       31.87      2.45 o 
   8   3  10       10.74        8.02      2.67 o 
   9   3  10        2.67        3.02      5.44 o 
   0   4  10       32.63       30.38      1.41 o 
   1   4  10      134.00      128.68      1.52 o 
   2   4  10      590.17      593.52      3.48 o 
   3   4  10        3.44        1.77      0.59 o 
   4   4  10       73.14       71.00      1.51 o 
   5   4  10      129.73      126.09      2.28 o 
   6   4  10      114.32      116.27      2.62 o 
   7   4  10        3.42        1.33      1.49 o 
   8   4  10        6.60        6.37      2.52 o 
   9   4  10       24.24       23.06      3.55 o 
   0   5  10       57.93       61.49      2.26 o 
   1   5  10       73.19       74.49      1.34 o 
   2   5  10      143.00      129.81      1.96 o 
   3   5  10      102.92       96.59      1.44 o 
   4   5  10      162.21      153.08      2.03 o 
   5   5  10       96.96      101.57      1.98 o 
   6   5  10      260.04      240.38      3.88 o 
   7   5  10        3.19        1.50      1.81 o 
   8   5  10       13.06       14.48      3.47 o 
   9   5  10        8.34        9.07      3.30 o 
   0   6  10      611.08      651.06      5.86 o 
   1   6  10       26.10       25.16      1.40 o 
   2   6  10       66.26       64.87      1.93 o 
   3   6  10      106.56      100.82      1.89 o 
   4   6  10       88.27       86.00      2.11 o 
   5   6  10      275.56      275.37      3.55 o 
   6   6  10      298.50      274.46      5.90 o 
   7   6  10       46.02       42.72      3.88 o 
   8   6  10       39.69       38.76      5.11 o 
   0   7  10        0.95       -0.06      1.35 o 
   1   7  10      110.21      107.42      2.32 o 
   2   7  10        5.43        2.65      1.54 o 
   3   7  10       12.34       12.08      1.45 o 
   4   7  10       69.95       70.75      1.71 o 
   5   7  10       90.11       91.08      2.35 o 
   6   7  10       19.70       20.41      2.74 o 
   7   7  10       19.36       10.61      3.03 o 
   8   7  10        9.01        6.69      3.78 o 
   0   8  10       53.07       53.23      2.67 o 
   1   8  10      236.13      227.10      3.56 o 
   2   8  10       43.16       45.59      1.97 o 
   3   8  10        5.00        2.96      1.04 o 
   4   8  10        1.33       -0.44      1.39 o 
   5   8  10       19.75       19.73      1.99 o 
   6   8  10       35.13       35.95      3.38 o 
   7   8  10        3.65        4.71      2.82 o 
   0   9  10       29.46       29.69      2.53 o 
   1   9  10      104.99       98.98      2.69 o 
   2   9  10       38.14       39.75      1.98 o 
   3   9  10      104.08       88.17      2.54 o 
   4   9  10        1.43        0.67      1.68 o 
   5   9  10        5.79        4.34      1.68 o 
   6   9  10        1.46       -2.06      2.06 o 
   7   9  10        5.54        2.39      3.49 o 
   0  10  10       16.73       13.68      3.83 o 
   1  10  10       17.17       21.24      1.93 o 
   2  10  10       34.62       38.21      2.41 o 
   3  10  10        4.77        1.38      1.84 o 
   4  10  10       13.77       14.18      2.41 o 
   5  10  10        7.40        7.79      3.17 o 
   6  10  10        0.82        1.42      2.86 o 
   0  11  10       48.96       54.69      6.63 o 
   1  11  10       44.05       49.56      2.79 o 
   2  11  10        0.02        0.87      1.60 o 
   3  11  10        4.75        3.83      2.04 o 
   4  11  10        7.14        7.37      2.71 o 
   5  11  10        7.66       12.74      5.27 o 
   0  12  10       12.19       19.57      4.33 o 
   1  12  10       23.63       28.20      4.75 o 
   2  12  10        5.38        6.98      3.22 o 
   3  12  10       24.91       37.12      4.59 o 
   0  13  10        9.01        7.72      6.76 o 
   1   0  11        9.04        6.81      0.80 o 
   2   0  11       98.31      101.45      1.55 o 
   3   0  11      244.79      240.42      2.57 o 
   4   0  11      273.08      277.23      3.01 o 
   5   0  11        0.00       -1.00      1.00 o 
   6   0  11       54.83       54.21      2.95 o 
   7   0  11        0.23        1.13      2.04 o 
   8   0  11       15.52       20.18      4.68 o 
   9   0  11        0.06        0.21      3.66 o 
   0   1  11        0.33       -0.13      0.51 o 
   1   1  11      218.29      214.38      1.46 o 
   2   1  11       95.48      101.64      1.09 o 
   3   1  11       39.01       37.14      0.81 o 
   4   1  11       91.20       91.01      1.37 o 
   5   1  11       21.38       22.86      1.21 o 
   6   1  11       18.65       12.17      1.41 o 
   7   1  11       38.22       37.42      2.77 o 
   8   1  11        3.22       -0.56      1.84 o 
   9   1  11        0.02       -1.00      2.62 o 
   0   2  11      327.78      342.82      3.27 o 
   1   2  11        3.47        8.19      0.53 o 
   2   2  11       10.33       10.79      0.55 o 
   3   2  11      282.98      276.72      2.08 o 
   4   2  11      114.81      116.20      1.39 o 
   5   2  11      120.70      113.87      2.08 o 
   6   2  11       52.07       52.64      2.74 o 
   7   2  11       58.77       56.66      3.58 o 
   8   2  11       76.99       77.37      4.84 o 
   9   2  11        8.74        8.37      3.13 o 
   0   3  11      266.10      261.62      2.83 o 
   1   3  11      189.96      197.59      1.75 o 
   2   3  11       61.43       63.42      1.18 o 
   3   3  11      118.83      113.01      1.46 o 
   4   3  11       10.34       10.99      0.78 o 
   5   3  11       89.61       94.85      2.01 o 
   6   3  11       25.28       29.80      2.15 o 
   7   3  11       15.73       15.85      2.51 o 
   8   3  11       88.19       88.36      5.38 o 
   9   3  11        3.70        4.23      3.09 o 
   0   4  11      208.21      211.66      3.13 o 
   1   4  11      126.35      127.85      1.66 o 
   2   4  11      108.48      114.48      1.45 o 
   3   4  11       16.14       17.87      0.86 o 
   4   4  11       60.20       67.71      2.11 o 
   5   4  11       59.15       62.26      1.79 o 
   6   4  11       25.36       25.14      1.66 o 
   7   4  11       51.05       55.60      2.94 o 
   8   4  11        6.53        4.68      2.76 o 
   9   4  11       31.83       31.83      5.06 o 
   0   5  11       97.27       93.22      5.03 o 
   1   5  11      132.67      129.49      2.48 o 
   2   5  11      138.24      138.32      2.55 o 
   3   5  11      281.27      276.56      3.06 o 
   4   5  11      104.26      100.77      1.65 o 
   5   5  11      128.45      128.02      2.21 o 
   6   5  11       42.72       45.10      2.07 o 
   7   5  11       65.09       60.67      3.72 o 
   8   5  11       27.64       31.81      5.69 o 
   9   5  11       14.05       17.39      3.32 o 
   0   6  11       57.51       53.94      2.96 o 
   1   6  11       43.12       42.66      2.28 o 
   2   6  11      131.77      123.62      2.14 o 
   3   6  11       18.04       19.29      1.05 o 
   4   6  11      117.83      120.12      2.07 o 
   5   6  11       68.65       69.30      1.95 o 
   6   6  11       73.78       71.45      3.78 o 
   7   6  11       26.10       29.83      3.47 o 
   8   6  11        5.07        5.70      3.58 o 
   0   7  11       23.27       24.17      2.40 o 
   1   7  11       76.32       76.63      3.86 o 
   2   7  11      103.71       97.75      2.63 o 
   3   7  11       83.88       82.54      2.06 o 
   4   7  11      194.44      197.10      3.46 o 
   5   7  11       21.56       18.37      1.72 o 
   6   7  11       14.71       10.66      3.92 o 
   7   7  11        4.89        1.30      2.63 o 
   8   7  11       24.20       17.05      4.39 o 
   0   8  11       41.98       42.47      2.47 o 
   1   8  11       85.59       84.20      3.10 o 
   2   8  11      100.49       92.41      2.95 o 
   3   8  11       76.04       71.36      2.26 o 
   4   8  11       11.16        8.86      1.90 o 
   5   8  11        0.03        0.72      1.54 o 
   6   8  11       17.74       22.57      3.22 o 
   7   8  11        2.50        5.48      2.38 o 
   0   9  11        5.02        7.30      1.82 o 
   1   9  11       32.28       29.34      1.76 o 
   2   9  11       10.66        9.54      1.46 o 
   3   9  11        9.40       14.30      1.71 o 
   4   9  11       34.10       34.12      2.75 o 
   5   9  11       11.66       12.09      2.52 o 
   6   9  11        1.51        5.33      2.73 o 
   0  10  11        1.02        2.89      2.00 o 
   1  10  11       31.02       34.39      2.63 o 
   2  10  11       10.22        9.16      1.70 o 
   3  10  11        2.05       -1.65      1.65 o 
   4  10  11        5.89        7.01      2.17 o 
   5  10  11       18.22       24.79      3.38 o 
   6  10  11        8.50       12.58      5.37 o 
   0  11  11        3.71        5.20      2.37 o 
   1  11  11        6.49        6.09      1.71 o 
   2  11  11        4.03        2.88      1.65 o 
   3  11  11        2.53        4.01      2.39 o 
   4  11  11        0.74        3.24      2.59 o 
   0  12  11       27.80       30.78      9.42 o 
   1  12  11       19.48       25.48      3.18 o 
   2  12  11        5.49        8.16      4.90 o 
   3  12  11        5.40        9.55      5.11 o 
   0   0  12       64.26       54.32      1.63 o 
   1   0  12      121.83      125.69      1.70 o 
   2   0  12       52.39       57.46      1.31 o 
   3   0  12      125.02      121.63      1.91 o 
   4   0  12       60.62       70.01      1.97 o 
   5   0  12        0.70       -0.79      1.47 o 
   6   0  12       42.52       38.73      2.88 o 
   7   0  12       15.68       19.57      3.35 o 
   8   0  12        0.29       -2.24      2.24 o 
   9   0  12        0.52       -3.63      3.63 o 
   0   1  12       41.38       50.70      1.20 o 
   1   1  12       61.76       62.58      0.86 o 
   2   1  12      207.45      204.77      1.58 o 
   3   1  12      138.74      132.90      1.34 o 
   4   1  12      159.45      163.08      1.83 o 
   5   1  12       26.43       30.69      1.38 o 
   6   1  12       70.95       75.85      2.97 o 
   7   1  12       19.28       19.96      2.21 o 
   8   1  12        6.29       10.30      2.26 o 
   9   1  12        3.38        0.34      2.71 o 
   0   2  12       55.03       59.04      1.63 o 
   1   2  12      304.11      305.52      2.24 o 
   2   2  12       15.48       18.45      0.71 o 
   3   2  12      474.72      480.87      3.17 o 
   4   2  12      133.05      135.25      1.68 o 
   5   2  12      112.09      113.88      2.21 o 
   6   2  12      102.88       95.11      3.50 o 
   7   2  12        5.69        1.66      2.02 o 
   8   2  12        3.72       -1.18      2.53 o 
   9   2  12        4.49        3.83      2.87 o 
   0   3  12      166.93      155.12      2.37 o 
   1   3  12      176.58      185.47      1.89 o 
   2   3  12       93.58       97.37      1.45 o 
   3   3  12       73.75       81.79      1.47 o 
   4   3  12      140.08      138.63      1.83 o 
   5   3  12        6.78        5.45      1.35 o 
   6   3  12      138.42      123.13      3.69 o 
   7   3  12        9.22        9.20      2.24 o 
   8   3  12        9.51        7.77      2.89 o 
   9   3  12       16.05       13.22      3.51 o 
   0   4  12      251.92      250.38      3.48 o 
   1   4  12      143.50      157.22      1.79 o 
   2   4  12      110.24      114.48      2.14 o 
   3   4  12      174.28      161.01      2.11 o 
   4   4  12      107.55      102.83      1.85 o 
   5   4  12      246.46      245.48      3.15 o 
   6   4  12       30.44       25.80      2.84 o 
   7   4  12       41.97       44.28      4.46 o 
   8   4  12       22.52       17.49      3.86 o 
   9   4  12        5.55        5.95      3.05 o 
   0   5  12       13.30        8.77      1.20 o 
   1   5  12        4.39        1.95      1.06 o 
   2   5  12      118.77      126.46      2.23 o 
   3   5  12       12.71       11.28      1.00 o 
   4   5  12      237.64      245.03      2.82 o 
   5   5  12       62.21       67.68      1.92 o 
   6   5  12       24.77       29.89      2.28 o 
   7   5  12       12.83       11.87      2.41 o 
   8   5  12       26.28       21.14      4.75 o 
   0   6  12       33.17       29.97      2.41 o 
   1   6  12       46.20       45.51      2.07 o 
   2   6  12      103.43       99.76      2.78 o 
   3   6  12      190.15      187.88      2.84 o 
   4   6  12      228.57      225.87      3.81 o 
   5   6  12      137.41      133.72      3.04 o 
   6   6  12        4.28        3.14      1.90 o 
   7   6  12        3.40        1.03      2.35 o 
   8   6  12        4.80       -0.29      2.90 o 
   0   7  12        1.42       -1.05      1.09 o 
   1   7  12      335.49      320.12      6.71 o 
   2   7  12      255.21      242.22      5.21 o 
   3   7  12      176.66      170.44      3.00 o 
   4   7  12      107.09      113.06      3.19 o 
   5   7  12       72.08       71.71      3.08 o 
   6   7  12       73.46       69.38      4.25 o 
   7   7  12       30.06       36.41      4.03 o 
   0   8  12       12.46       18.44      1.88 o 
   1   8  12      103.37       90.82      2.18 o 
   2   8  12       78.60       82.73      3.25 o 
   3   8  12       11.83        8.19      1.55 o 
   4   8  12        2.08        0.98      1.59 o 
   5   8  12       14.79       13.81      2.35 o 
   6   8  12       11.25       10.06      2.66 o 
   7   8  12        7.08        7.67      2.85 o 
   0   9  12       74.31       70.54      4.45 o 
   1   9  12        1.77        0.48      1.11 o 
   2   9  12       51.45       56.49      2.59 o 
   3   9  12       29.07       28.14      2.09 o 
   4   9  12        6.53        5.04      1.86 o 
   5   9  12       10.40        8.19      2.20 o 
   6   9  12       18.37       20.37      4.58 o 
   0  10  12        0.69        0.77      2.50 o 
   1  10  12        8.69        8.86      1.63 o 
   2  10  12        3.78        1.91      1.66 o 
   3  10  12        1.21        3.02      2.33 o 
   4  10  12       29.70       35.00      3.35 o 
   5  10  12        6.12        6.54      3.56 o 
   0  11  12        0.12        0.30      2.40 o 
   1  11  12        8.01        6.18      3.65 o 
   2  11  12        3.75        4.40      2.23 o 
   3  11  12       12.54       12.26      3.02 o 
   4  11  12        8.20       13.50      6.06 o 
   0  12  12       24.43       27.71      4.53 o 
   1  12  12        0.58        7.59      3.09 o 
   2  12  12       24.50       35.49      7.12 o 
   1   0  13       35.08       37.83      1.16 o 
   2   0  13      293.26      280.98      2.86 o 
   3   0  13       10.80        9.48      0.96 o 
   4   0  13        7.23        5.87      1.14 o 
   5   0  13        4.53        3.85      1.82 o 
   6   0  13       46.13       41.58      3.60 o 
   7   0  13        1.91        1.87      2.10 o 
   8   0  13        6.81       -1.13      3.56 o 
   9   0  13        0.00       -3.64      3.64 o 
   0   1  13        1.24        1.91      0.54 o 
   1   1  13      186.29      177.19      1.48 o 
   2   1  13      139.86      140.29      1.31 o 
   3   1  13       39.24       39.47      0.94 o 
   4   1  13       99.31       98.70      1.67 o 
   5   1  13       62.28       61.96      1.91 o 
   6   1  13       86.25       88.45      3.38 o 
   7   1  13       87.51       88.14      3.91 o 
   8   1  13       50.31       44.11      4.36 o 
   9   1  13        5.42        3.43      3.13 o 
   0   2  13       15.10       14.75      1.24 o 
   1   2  13      254.80      261.15      2.08 o 
   2   2  13      121.64      121.88      1.27 o 
   3   2  13       27.15       31.86      1.02 o 
   4   2  13       19.42       17.58      1.00 o 
   5   2  13      112.02      112.12      2.22 o 
   6   2  13       38.71       43.01      2.59 o 
   7   2  13       21.68       24.22      3.10 o 
   8   2  13       11.35       10.46      3.02 o 
   9   2  13       31.87       38.28      4.44 o 
   0   3  13      336.66      344.55      5.50 o 
   1   3  13      226.55      233.74      2.42 o 
   2   3  13      160.86      152.34      1.89 o 
   3   3  13       66.59       75.79      1.58 o 
   4   3  13      234.62      233.27      3.07 o 
   5   3  13       12.95       12.15      1.23 o 
   6   3  13       48.51       45.58      2.53 o 
   7   3  13       48.50       51.42      3.33 o 
   8   3  13       44.13       47.61      4.30 o 
   9   3  13        6.42       10.48      3.21 o 
   0   4  13        2.59        0.19      0.92 o 
   1   4  13       17.53       23.34      1.61 o 
   2   4  13      194.17      177.50      2.57 o 
   3   4  13        4.33        1.39      0.88 o 
   4   4  13      268.42      252.38      3.18 o 
   5   4  13       60.58       67.96      2.07 o 
   6   4  13       28.32       25.34      3.32 o 
   7   4  13       53.30       67.57      4.99 o 
   8   4  13        5.87        9.31      2.46 o 
   0   5  13        0.71        1.22      1.02 o 
   1   5  13       23.97       24.82      1.60 o 
   2   5  13       12.65       15.67      1.17 o 
   3   5  13      143.47      137.98      2.25 o 
   4   5  13       33.24       34.28      1.47 o 
   5   5  13       51.01       54.79      2.30 o 
   6   5  13       16.24       17.18      2.23 o 
   7   5  13        9.17        4.16      3.19 o 
   8   5  13        1.40        4.40      3.66 o 
   0   6  13       15.18       12.09      1.73 o 
   1   6  13       36.65       34.05      1.83 o 
   2   6  13       20.14       24.27      1.95 o 
   3   6  13       54.34       54.68      1.69 o 
   4   6  13       11.23       14.54      1.77 o 
   5   6  13       21.63       22.36      1.74 o 
   6   6  13       54.58       56.22      3.42 o 
   7   6  13        5.16        7.54      2.25 o 
   8   6  13        5.01       -1.48      3.21 o 
   0   7  13      152.88      131.36      4.85 o 
   1   7  13      107.25      114.04      3.31 o 
   2   7  13       56.69       62.66      3.13 o 
   3   7  13        0.66       -0.99      0.99 o 
   4   7  13        0.28        1.15      1.57 o 
   5   7  13        1.02       -1.20      2.07 o 
   6   7  13       11.01       10.00      2.21 o 
   7   7  13       10.80        5.20      3.18 o 
   0   8  13      280.64      238.04      4.81 o 
   1   8  13       73.34       72.27      3.19 o 
   2   8  13       58.57       55.75      2.94 o 
   3   8  13        5.38        3.19      1.70 o 
   4   8  13        2.55       -1.21      2.13 o 
   5   8  13       10.46        9.01      2.18 o 
   6   8  13        5.88        8.91      3.86 o 
   0   9  13        7.24        9.76      1.93 o 
   1   9  13       27.71       31.24      1.82 o 
   2   9  13       15.43       15.38      1.52 o 
   3   9  13       23.00       28.03      3.65 o 
   4   9  13        0.77        1.05      2.50 o 
   5   9  13        3.52        6.91      2.46 o 
   6   9  13        4.40        1.08      7.46 o 
   0  10  13       16.44       14.23      3.68 o 
   1  10  13       33.49       35.53      2.09 o 
   2  10  13       13.00       15.26      1.71 o 
   3  10  13        1.43        2.73      1.95 o 
   4  10  13        3.18        8.17      2.26 o 
   5  10  13        3.66        5.88      4.71 o 
   0  11  13        5.97        9.46      3.27 o 
   1  11  13       41.40       51.12      4.23 o 
   2  11  13        0.52        2.55      2.68 o 
   3  11  13        2.67        1.54      4.77 o 
   0  12  13        0.58        2.84      6.20 o 
   1  12  13        9.80       12.26      5.10 o 
   0   0  14      184.38      178.21      3.06 o 
   1   0  14       23.57       26.81      1.23 o 
   2   0  14       12.56       12.76      0.99 o 
   3   0  14       81.16       77.48      1.84 o 
   4   0  14        7.83        8.14      1.22 o 
   5   0  14      108.58       97.52      4.76 o 
   6   0  14        7.62        5.82      3.49 o 
   7   0  14       51.22       48.25      3.44 o 
   8   0  14       20.91       18.89      2.92 o 
   9   0  14       11.44       19.10      5.37 o 
   0   1  14       46.28       41.12      1.09 o 
   1   1  14       21.38       23.29      0.68 o 
   2   1  14       36.35       36.52      0.83 o 
   3   1  14       85.51       91.20      1.33 o 
   4   1  14       12.57       13.51      1.01 o 
   5   1  14        7.99        7.45      1.28 o 
   6   1  14       60.69       61.76      2.70 o 
   7   1  14        8.32        5.10      2.12 o 
   8   1  14       24.48       19.47      3.21 o 
   0   2  14       55.71       53.98      1.58 o 
   1   2  14      313.03      294.92      2.19 o 
   2   2  14      147.12      137.93      1.40 o 
   3   2  14       68.91       66.56      1.28 o 
   4   2  14      119.30      115.71      1.97 o 
   5   2  14       68.59       70.01      1.96 o 
   6   2  14       94.62       88.06      3.08 o 
   7   2  14        1.75        2.10      2.69 o 
   8   2  14       14.41       14.09      3.20 o 
   0   3  14        0.35       -0.55      0.94 o 
   1   3  14      273.81      266.89      2.44 o 
   2   3  14      671.00      617.85      4.11 o 
   3   3  14       19.41       20.26      0.98 o 
   4   3  14      201.48      193.05      2.72 o 
   5   3  14       39.48       47.39      2.25 o 
   6   3  14       55.78       61.39      4.70 o 
   7   3  14       28.97       26.75      3.25 o 
   8   3  14        7.60        6.37      2.73 o 
   0   4  14      102.66      103.84      2.98 o 
   1   4  14       39.95       40.14      1.52 o 
   2   4  14       81.29       75.45      1.91 o 
   3   4  14       53.79       52.60      1.68 o 
   4   4  14      108.39      107.51      2.24 o 
   5   4  14       93.15       81.41      2.31 o 
   6   4  14       16.60       14.95      2.95 o 
   7   4  14        2.10        0.15      2.92 o 
   8   4  14        9.00       11.91      3.98 o 
   0   5  14       44.54       45.71      2.12 o 
   1   5  14        2.70        4.19      0.98 o 
   2   5  14      200.37      188.94      2.81 o 
   3   5  14        6.65        6.76      1.11 o 
   4   5  14       33.74       30.74      1.73 o 
   5   5  14       25.44       29.43      2.05 o 
   6   5  14        6.77        9.23      2.39 o 
   7   5  14        2.12        9.15      2.50 o 
   8   5  14        1.94        8.85      3.97 o 
   0   6  14       12.02       16.17      1.67 o 
   1   6  14       20.89       24.13      1.84 o 
   2   6  14       79.78       74.01      3.21 o 
   3   6  14       28.25       29.13      1.55 o 
   4   6  14       76.84       80.53      3.17 o 
   5   6  14       10.00        7.72      1.49 o 
   6   6  14        8.72        7.44      2.74 o 
   7   6  14        2.25        2.67      2.14 o 
   0   7  14        0.85       -1.12      1.95 o 
   1   7  14      118.72      107.63      3.26 o 
   2   7  14      188.10      180.43      4.29 o 
   3   7  14       16.47       15.87      1.61 o 
   4   7  14       17.51       17.94      2.57 o 
   5   7  14       32.54       32.62      2.83 o 
   6   7  14       21.35       24.87      2.38 o 
   7   7  14        1.49       -3.30      3.30 o 
   0   8  14      154.35      142.10      3.74 o 
   1   8  14      263.53      250.94      5.15 o 
   2   8  14       15.81       15.96      2.39 o 
   3   8  14       11.75        9.43      1.51 o 
   4   8  14       17.89       18.55      2.19 o 
   5   8  14       29.57       33.49      4.82 o 
   6   8  14       24.05       25.54      6.21 o 
   0   9  14       67.46       73.57      3.12 o 
   1   9  14       24.92       32.23      2.85 o 
   2   9  14       12.72       14.25      1.52 o 
   3   9  14       17.55       17.70      1.82 o 
   4   9  14        2.60        3.40      2.12 o 
   5   9  14       11.25       18.41      3.09 o 
   0  10  14        7.74        9.59      3.12 o 
   1  10  14        8.30        8.26      2.45 o 
   2  10  14        1.46        1.12      1.62 o 
   3  10  14        7.17       11.87      4.08 o 
   4  10  14        2.50        5.73      4.84 o 
   0  11  14        8.37       15.39      8.19 o 
   1  11  14        0.14        4.50      3.59 o 
   2  11  14        9.03       14.58      3.56 o 
   3  11  14        7.93       12.54      5.58 o 
   1   0  15        1.07       -0.71      0.71 o 
   2   0  15       65.52       70.45      1.67 o 
   3   0  15        0.00       -0.55      0.90 o 
   4   0  15        6.87        5.50      2.02 o 
   5   0  15        5.96        5.90      2.38 o 
   6   0  15        9.62        7.02      3.63 o 
   7   0  15       13.87       11.92      4.44 o 
   8   0  15        1.21       -1.74      3.67 o 
   0   1  15        5.64        4.93      0.73 o 
   1   1  15       15.37       17.44      0.73 o 
   2   1  15       35.18       32.59      0.89 o 
   3   1  15       55.31       60.05      1.31 o 
   4   1  15      123.16      124.25      2.10 o 
   5   1  15        8.39        4.67      1.57 o 
   6   1  15       74.44       69.84      2.90 o 
   7   1  15       48.57       55.32      5.18 o 
   8   1  15        1.34        3.04      2.05 o 
   0   2  15      186.54      175.52      2.90 o 
   1   2  15      119.26      118.07      1.53 o 
   2   2  15       89.06       88.42      1.48 o 
   3   2  15      124.05      111.94      1.46 o 
   4   2  15       15.84       15.01      1.09 o 
   5   2  15       35.37       33.66      2.14 o 
   6   2  15       17.90       18.22      1.93 o 
   7   2  15        0.79        1.14      2.31 o 
   8   2  15       20.81       23.14      4.40 o 
   0   3  15      389.72      375.03      7.01 o 
   1   3  15      193.62      199.38      2.20 o 
   2   3  15      236.10      224.22      2.50 o 
   3   3  15       62.61       65.54      1.51 o 
   4   3  15       18.08       23.31      1.34 o 
   5   3  15       29.63       39.95      1.88 o 
   6   3  15        4.32        3.11      2.19 o 
   7   3  15        9.78        9.91      2.92 o 
   8   3  15       28.93       33.47      3.74 o 
   0   4  15       42.88       46.04      2.26 o 
   1   4  15       14.85       15.35      1.22 o 
   2   4  15      151.87      147.03      2.71 o 
   3   4  15       49.47       50.77      1.84 o 
   4   4  15       53.67       55.75      2.38 o 
   5   4  15       17.47       16.47      1.77 o 
   6   4  15       11.17       11.83      2.86 o 
   7   4  15        4.84        6.67      2.77 o 
   8   4  15        0.87       -3.06      3.06 o 
   0   5  15       10.62        7.23      1.49 o 
   1   5  15       15.25       17.05      1.34 o 
   2   5  15        5.12        3.87      1.17 o 
   3   5  15       29.75       30.85      1.77 o 
   4   5  15        7.10        8.62      1.63 o 
   5   5  15        2.50        0.46      1.33 o 
   6   5  15       12.28       10.74      2.73 o 
   7   5  15        0.39        2.12      2.25 o 
   0   6  15       13.71       11.93      1.55 o 
   1   6  15        8.05        5.33      1.99 o 
   2   6  15       12.08       11.95      1.55 o 
   3   6  15       23.78       25.72      1.76 o 
   4   6  15       13.57       12.23      1.84 o 
   5   6  15       72.64       77.68      3.48 o 
   6   6  15        1.07        0.07      1.60 o 
   7   6  15        1.82        2.30      3.30 o 
   0   7  15       27.20       24.66      5.17 o 
   1   7  15       35.58       35.54      2.57 o 
   2   7  15        3.29        3.83      1.61 o 
   3   7  15       40.40       40.90      2.08 o 
   4   7  15       22.08       24.07      2.10 o 
   5   7  15       52.15       58.87      3.22 o 
   6   7  15        5.76       -1.29      5.95 o 
   0   8  15      163.40      146.63      4.09 o 
   1   8  15       10.87        9.86      2.02 o 
   2   8  15       44.52       39.91      3.12 o 
   3   8  15        6.42        4.16      1.53 o 
   4   8  15       14.35       16.37      2.54 o 
   5   8  15        6.34       10.87      3.09 o 
   6   8  15        2.08        4.23      7.85 o 
   0   9  15       71.66       62.48      6.84 o 
   1   9  15        1.85        0.17      2.07 o 
   2   9  15       52.42       52.80      5.45 o 
   3   9  15        7.54       11.04      1.88 o 
   4   9  15        6.90       12.45      6.13 o 
   5   9  15        4.62        5.77      4.94 o 
   0  10  15       19.94       22.68      2.97 o 
   1  10  15        0.01        0.95      2.10 o 
   2  10  15       19.10       23.17      3.43 o 
   3  10  15        2.18        5.55      4.97 o 
   4  10  15        0.87       -3.77      3.77 o 
   0  11  15        8.88       13.81      7.84 o 
   1  11  15       11.72        6.52      7.97 o 
   0   0  16      203.49      186.41      3.53 o 
   1   0  16        1.77       -0.03      0.82 o 
   2   0  16        0.04       -0.53      0.89 o 
   3   0  16       28.98       29.84      1.52 o 
   4   0  16       27.98       31.80      2.47 o 
   5   0  16        1.64       -0.33      3.22 o 
   6   0  16        7.55       12.35      4.09 o 
   7   0  16       22.82       26.96      5.10 o 
   8   0  16       11.63       15.81      4.79 o 
   0   1  16      269.30      252.95      2.64 o 
   1   1  16       23.21       23.26      1.01 o 
   2   1  16      151.86      145.25      1.78 o 
   3   1  16       60.69       64.23      1.55 o 
   4   1  16       90.32       83.71      2.38 o 
   5   1  16        4.21        1.75      1.56 o 
   6   1  16       56.71       55.41      3.58 o 
   7   1  16        1.27        5.17      2.61 o 
   8   1  16       20.42       15.83      3.37 o 
   0   2  16       78.78       76.07      2.21 o 
   1   2  16       64.04       62.20      1.36 o 
   2   2  16      165.69      164.43      2.23 o 
   3   2  16       30.43       30.40      1.34 o 
   4   2  16       13.40        8.68      1.11 o 
   5   2  16       86.11       82.09      5.09 o 
   6   2  16       34.15       29.42      2.58 o 
   7   2  16       10.90        9.84      2.05 o 
   8   2  16        3.22        2.81      2.67 o 
   0   3  16       33.30       30.38      1.43 o 
   1   3  16      152.14      147.99      2.44 o 
   2   3  16      220.12      207.24      2.27 o 
   3   3  16      124.68      120.46      2.24 o 
   4   3  16      120.82      126.03      2.87 o 
   5   3  16       44.26       44.95      1.97 o 
   6   3  16       28.30       27.00      2.81 o 
   7   3  16        5.88        9.55      2.94 o 
   0   4  16      217.08      195.26      4.17 o 
   1   4  16       11.50       12.60      1.02 o 
   2   4  16        0.54        0.11      0.78 o 
   3   4  16        5.06        2.52      1.19 o 
   4   4  16       41.16       42.18      1.99 o 
   5   4  16       54.64       64.26      5.78 o 
   6   4  16        0.69        0.34      2.68 o 
   7   4  16        0.67        2.08      2.66 o 
   0   5  16        1.65        0.31      1.29 o 
   1   5  16       29.12       28.01      1.48 o 
   2   5  16       23.23       21.49      1.58 o 
   3   5  16        0.85       -0.08      1.04 o 
   4   5  16       26.13       24.63      2.09 o 
   5   5  16       11.98       10.82      1.86 o 
   6   5  16        1.99        3.50      2.30 o 
   7   5  16        0.82       -1.68      2.86 o 
   0   6  16        5.88        2.53      1.37 o 
   1   6  16       28.33       33.37      1.62 o 
   2   6  16       43.40       37.65      1.86 o 
   3   6  16        2.46        2.77      1.29 o 
   4   6  16        2.73        0.04      1.43 o 
   5   6  16       20.04       25.99      2.77 o 
   6   6  16       16.92       19.21      3.25 o 
   0   7  16        1.52       -1.22      1.27 o 
   1   7  16      114.69      103.62      5.36 o 
   2   7  16       82.26       81.70      3.33 o 
   3   7  16       14.23       15.12      1.52 o 
   4   7  16       16.49       20.61      2.50 o 
   5   7  16       51.98       58.05      3.70 o 
   6   7  16       36.23       29.73      6.75 o 
   0   8  16        3.47        3.40      3.73 o 
   1   8  16       24.25       24.01      2.47 o 
   2   8  16       28.35       29.51      4.01 o 
   3   8  16       26.36       32.71      3.60 o 
   4   8  16        3.53        2.20      2.10 o 
   5   8  16        5.18       13.01      3.80 o 
   0   9  16       22.38       28.04      9.01 o 
   1   9  16        4.87        3.96      2.71 o 
   2   9  16        1.38       -0.56      2.41 o 
   3   9  16       14.08       15.21      3.61 o 
   4   9  16       21.81       22.86      6.30 o 
   0  10  16       13.91       14.25      7.84 o 
   1  10  16       18.61       10.98      5.74 o 
   2  10  16        6.51        3.03      3.94 o 
   3  10  16       22.24       24.47      5.56 o 
   1   0  17      115.46      109.06      2.19 o 
   2   0  17       23.72       30.80      1.52 o 
   3   0  17        1.02        0.90      1.19 o 
   4   0  17        1.69       -1.32      1.67 o 
   5   0  17       20.30       15.70      4.65 o 
   6   0  17        4.16        3.45      3.20 o 
   7   0  17       10.52        7.08      3.78 o 
   0   1  17      198.10      193.57      2.96 o 
   1   1  17        2.82        3.05      0.74 o 
   2   1  17       84.07       82.48      1.74 o 
   3   1  17       15.36       15.12      1.14 o 
   4   1  17       39.98       39.08      2.27 o 
   5   1  17       18.99       18.84      2.13 o 
   6   1  17        6.79        4.68      2.32 o 
   7   1  17       16.77       24.74      3.24 o 
   0   2  17      103.10       98.69      2.00 o 
   1   2  17      284.55      281.10      2.62 o 
   2   2  17      156.33      157.22      2.15 o 
   3   2  17       13.98       10.59      1.13 o 
   4   2  17       38.66       37.92      1.87 o 
   5   2  17        4.93        6.39      2.27 o 
   6   2  17        5.95        7.52      1.74 o 
   7   2  17       10.51        8.47      3.49 o 
   0   3  17       70.70       79.68      4.75 o 
   1   3  17      208.07      198.87      3.39 o 
   2   3  17       10.86       10.71      1.22 o 
   3   3  17       42.91       42.65      1.74 o 
   4   3  17       13.98       19.09      1.54 o 
   5   3  17        0.59       -0.35      1.59 o 
   6   3  17       11.66        8.70      2.88 o 
   7   3  17        6.28        8.44      2.51 o 
   0   4  17        0.68        2.22      1.63 o 
   1   4  17       25.84       21.49      1.36 o 
   2   4  17       17.55       15.32      1.21 o 
   3   4  17       35.24       32.50      1.86 o 
   4   4  17        1.15        1.40      1.52 o 
   5   4  17        3.01        3.32      2.14 o 
   6   4  17        1.27       -0.42      2.29 o 
   7   4  17        2.55        0.14      3.06 o 
   0   5  17        1.15       -0.10      1.30 o 
   1   5  17       23.74       22.75      1.99 o 
   2   5  17       17.16       16.79      1.51 o 
   3   5  17        5.01        1.74      1.25 o 
   4   5  17       44.01       51.20      3.18 o 
   5   5  17        6.97        4.35      2.07 o 
   6   5  17        1.05        0.22      2.58 o 
   0   6  17        0.16       -2.06      2.06 o 
   1   6  17       14.20       16.09      1.45 o 
   2   6  17       12.20       14.23      1.78 o 
   3   6  17        5.16        4.08      1.40 o 
   4   6  17        5.10        3.00      2.15 o 
   5   6  17       12.50        9.68      2.13 o 
   6   6  17        3.31        1.68      8.13 o 
   0   7  17        0.01       -0.44      1.32 o 
   1   7  17        9.78       11.39      1.77 o 
   2   7  17       14.71       15.67      2.35 o 
   3   7  17        9.04        8.14      1.37 o 
   4   7  17       12.74       13.51      2.22 o 
   5   7  17        3.19        4.24      2.50 o 
   0   8  17       11.38       11.92      1.74 o 
   1   8  17       11.57       16.63      3.15 o 
   2   8  17       10.37       11.80      2.46 o 
   3   8  17       13.70       14.81      3.63 o 
   4   8  17        3.95       -1.03      4.60 o 
   0   9  17        1.49       -2.14      5.91 o 
   1   9  17       22.09       22.46      4.86 o 
   2   9  17       23.04       27.07      3.97 o 
   3   9  17        3.59        4.80      3.22 o 
   0  10  17        6.10       10.18      8.13 o 
   1  10  17       29.01       32.18      7.04 o 
   0   0  18      232.45      239.82      5.73 o 
   1   0  18       49.19       50.45      2.02 o 
   2   0  18       34.04       37.96      1.99 o 
   3   0  18       21.62       26.19      2.15 o 
   4   0  18        0.40       -0.75      1.84 o 
   5   0  18        1.64        1.21      3.80 o 
   6   0  18        2.97        2.43      3.16 o 
   7   0  18        3.93        7.53      3.86 o 
   0   1  18      239.11      238.99      4.00 o 
   1   1  18       49.08       54.96      1.42 o 
   2   1  18      146.09      140.23      2.37 o 
   3   1  18       15.04       14.77      1.41 o 
   4   1  18       15.88       16.51      2.27 o 
   5   1  18       35.20       24.47      3.22 o 
   6   1  18        7.56        6.17      2.17 o 
   7   1  18        2.04        1.92      2.46 o 
   0   2  18       11.50       11.55      1.53 o 
   1   2  18      152.09      154.17      2.41 o 
   2   2  18        8.44        7.59      1.08 o 
   3   2  18       22.07       23.11      1.55 o 
   4   2  18       17.54       19.25      2.42 o 
   5   2  18       21.70       24.42      3.02 o 
   6   2  18        5.31        1.28      2.43 o 
   7   2  18        1.44       -2.73      3.03 o 
   0   3  18       27.10       28.31      2.33 o 
   1   3  18      126.08      116.05      2.76 o 
   2   3  18       96.57       90.73      3.65 o 
   3   3  18       40.81       50.60      3.06 o 
   4   3  18       18.31       20.98      2.25 o 
   5   3  18       19.44       26.52      2.92 o 
   6   3  18        6.42       10.07      2.78 o 
   7   3  18       12.29        2.88      3.58 o 
   0   4  18        5.91        1.96      1.87 o 
   1   4  18       42.23       46.58      2.47 o 
   2   4  18       12.50       14.27      1.28 o 
   3   4  18        7.07        6.10      1.33 o 
   4   4  18       10.87       13.31      1.93 o 
   5   4  18        6.85        9.05      1.85 o 
   6   4  18        9.28        8.95      2.37 o 
   0   5  18       15.15       12.95      2.39 o 
   1   5  18        1.34        2.02      1.05 o 
   2   5  18        3.56        2.87      1.04 o 
   3   5  18       24.07       29.57      2.08 o 
   4   5  18        5.09        5.14      1.74 o 
   5   5  18        1.05        3.82      2.42 o 
   6   5  18        1.12        1.53      2.49 o 
   0   6  18       19.92       19.39      2.28 o 
   1   6  18       18.44       22.67      1.55 o 
   2   6  18       47.44       50.32      2.08 o 
   3   6  18       13.02       13.59      1.61 o 
   4   6  18        7.45       10.60      2.99 o 
   5   6  18       14.79       14.42      3.14 o 
   0   7  18       19.79       25.58      2.16 o 
   1   7  18       17.61       15.77      1.92 o 
   2   7  18       48.01       44.18      2.36 o 
   3   7  18        2.10        3.02      1.57 o 
   4   7  18       24.36       28.98      6.45 o 
   5   7  18       20.24       20.04      6.12 o 
   0   8  18       14.82       16.08      2.58 o 
   1   8  18        3.53        2.89      2.42 o 
   2   8  18        1.93       -0.57      3.09 o 
   3   8  18       10.61       11.57      3.18 o 
   4   8  18       12.63        5.69      4.89 o 
   0   9  18       19.89       18.43      8.19 o 
   1   9  18        0.39       -1.93      8.98 o 
   2   9  18        6.02        1.74      4.80 o 
   1   0  19       47.33       52.16      2.43 o 
   2   0  19       63.66       70.92      2.70 o 
   3   0  19       15.98       17.51      3.50 o 
   4   0  19       11.69        7.70      2.46 o 
   5   0  19        7.74        7.08      3.05 o 
   6   0  19        2.16       -0.17      2.91 o 
   0   1  19      135.82      140.49      4.47 o 
   1   1  19       99.74      102.38      2.30 o 
   2   1  19      157.98      147.61      2.99 o 
   3   1  19       55.16       57.70      3.39 o 
   4   1  19       60.57       63.02      3.77 o 
   5   1  19        1.14       -2.39      2.39 o 
   6   1  19        1.10        0.72      2.86 o 
   0   2  19       63.94       68.23      2.75 o 
   1   2  19        7.24        7.04      1.44 o 
   2   2  19       16.37       15.49      1.67 o 
   3   2  19       11.51       11.94      2.06 o 
   4   2  19        3.87       -0.36      1.92 o 
   5   2  19       26.73       23.94      3.19 o 
   6   2  19        4.61        7.24      3.08 o 
   0   3  19        6.10        4.97      3.79 o 
   1   3  19        0.79        1.06      1.51 o 
   2   3  19       23.60       26.03      2.54 o 
   3   3  19       29.60       29.80      4.76 o 
   4   3  19       18.02       16.46      2.98 o 
   5   3  19       18.81       17.43      2.84 o 
   6   3  19        3.04        2.12      3.01 o 
   0   4  19        0.37       -1.94      1.94 o 
   1   4  19        0.78       -1.44      1.44 o 
   2   4  19       46.79       44.58      2.74 o 
   3   4  19       14.99       13.55      2.29 o 
   4   4  19       10.29        8.91      1.48 o 
   5   4  19        1.98        3.09      4.27 o 
   6   4  19        4.65        5.49      3.66 o 
   0   5  19        0.14       -0.82      1.15 o 
   1   5  19       24.72       21.68      1.49 o 
   2   5  19       46.04       45.33      2.04 o 
   3   5  19        3.33        0.69      1.28 o 
   4   5  19        4.66        2.93      3.10 o 
   5   5  19        6.45        5.15      2.83 o 
   0   6  19        9.45        5.13      3.02 o 
   1   6  19        2.74        3.05      1.17 o 
   2   6  19        8.07        6.88      1.41 o 
   3   6  19        7.94       10.28      2.52 o 
   4   6  19       11.20       10.08      3.35 o 
   5   6  19        5.63        9.44      7.26 o 
   0   7  19       30.49       29.67      3.01 o 
   1   7  19        9.53       11.96      1.65 o 
   2   7  19        3.74        5.97      2.06 o 
   3   7  19       25.63       30.15      6.51 o 
   4   7  19       19.44       19.88      6.07 o 
   0   8  19        8.08        6.03      7.26 o 
   1   8  19        4.50        4.37      3.07 o 
   2   8  19        6.94       10.11      3.41 o 
   3   8  19        0.16       -0.41      4.20 o 
   0   9  19        1.98       -4.12      6.87 o 
   0   0  20       27.71       26.31      3.10 o 
   1   0  20        0.02       -1.15      1.53 o 
   2   0  20       14.45       17.63      3.23 o 
   3   0  20       12.58       11.92      2.31 o 
   4   0  20       33.41       39.77      3.40 o 
   5   0  20        1.84       -0.31      5.50 o 
   6   0  20        5.25        5.07      3.17 o 
   0   1  20        0.04        1.02      2.34 o 
   1   1  20        9.60       11.02      1.98 o 
   2   1  20       54.08       54.67      2.80 o 
   3   1  20       51.96       59.24      3.24 o 
   4   1  20       95.09       98.39      4.78 o 
   5   1  20       11.79       14.97      2.84 o 
   6   1  20        0.48       -1.61      2.72 o 
   0   2  20        3.39        5.27      1.71 o 
   1   2  20       37.17       39.90      2.68 o 
   2   2  20       19.73       22.64      2.56 o 
   3   2  20       28.02       26.13      3.74 o 
   4   2  20       23.86       34.39      3.17 o 
   5   2  20       33.60       39.20      3.63 o 
   6   2  20        2.70        1.75      2.91 o 
   0   3  20       67.78       79.86      4.78 o 
   1   3  20       14.35       14.23      2.45 o 
   2   3  20        9.52       11.59      2.30 o 
   3   3  20       14.81       16.13      2.61 o 
   4   3  20        1.26       -0.45      2.27 o 
   5   3  20       20.73       21.25      3.37 o 
   0   4  20        1.28        3.24      2.42 o 
   1   4  20        5.53        4.13      1.72 o 
   2   4  20       27.73       30.69      3.00 o 
   3   4  20        1.74        0.57      1.87 o 
   4   4  20        0.63        1.54      2.40 o 
   5   4  20       13.44       30.39      5.96 o 
   0   5  20       25.69       28.84      3.29 o 
   1   5  20       14.91       13.10      1.93 o 
   2   5  20       24.92       24.12      2.31 o 
   3   5  20        8.69        9.01      2.72 o 
   4   5  20        5.76       10.35      2.71 o 
   5   5  20        2.63        1.56      4.84 o 
   0   6  20        0.21        1.40      2.76 o 
   1   6  20       14.48       16.54      2.53 o 
   2   6  20       19.27       25.41      4.36 o 
   3   6  20        5.27        8.82      2.79 o 
   4   6  20        1.41        3.26      4.70 o 
   0   7  20       10.21       21.94      8.54 o 
   1   7  20        5.17        3.88      4.12 o 
   2   7  20        2.53        3.93      5.00 o 
   3   7  20        6.68        4.10      5.10 o 
   0   8  20        8.27       -1.26      6.82 o 
   1   8  20        1.21       -1.43      4.84 o 
   1   0  21       27.67       18.50      3.01 o 
   2   0  21       25.59       23.57      4.97 o 
   3   0  21       29.52       32.86      4.63 o 
   4   0  21        6.36        7.05      4.91 o 
   5   0  21        0.38       -0.23      4.42 o 
   0   1  21       15.39       19.82      6.80 o 
   1   1  21        7.68        9.38      2.37 o 
   2   1  21       19.80       27.05      2.26 o 
   3   1  21       14.26       14.47      2.43 o 
   4   1  21        9.80       14.78      2.84 o 
   5   1  21        8.96        5.01      2.65 o 
   0   2  21       13.35       12.18      3.67 o 
   1   2  21        9.01        6.89      3.28 o 
   2   2  21        8.23        8.00      2.50 o 
   3   2  21        1.44        1.40      3.18 o 
   4   2  21       31.15       38.04      3.17 o 
   5   2  21       23.73       27.93      3.74 o 
   0   3  21        0.09       -2.01      2.32 o 
   1   3  21       36.96       39.57      3.09 o 
   2   3  21       40.72       43.05      3.44 o 
   3   3  21       29.94       30.67      3.82 o 
   4   3  21        7.67        5.51      4.26 o 
   5   3  21       21.68       23.60      6.26 o 
   0   4  21       40.10       37.12      3.78 o 
   1   4  21       47.44       42.67      2.82 o 
   2   4  21       55.23       54.26      3.46 o 
   3   4  21       16.17       17.20      3.77 o 
   4   4  21        2.79       -0.39      2.96 o 
   0   5  21       27.44       27.91      7.09 o 
   1   5  21       17.48       14.45      2.69 o 
   2   5  21        5.76        8.92      2.92 o 
   3   5  21        4.08        1.95      2.89 o 
   4   5  21        6.36        7.04      7.56 o 
   0   6  21        0.12        5.39      3.05 o 
   1   6  21        6.18        4.62      2.99 o 
   2   6  21        2.28        2.47      3.34 o 
   3   6  21       32.73       30.08      6.34 o 
   0   7  21        0.38       -5.03      5.03 o 
   1   7  21        1.72       -1.87      4.67 o 
   0   0  22       22.34       29.75      6.85 o 
   1   0  22        4.18        7.16      5.56 o 
   2   0  22        9.95       10.75      3.37 o 
   3   0  22        6.57        8.83      4.59 o 
   4   0  22       20.69       16.24      5.68 o 
   0   1  22       13.63        8.90      3.30 o 
   1   1  22        3.01        2.33      2.25 o 
   2   1  22       17.02       17.15      2.62 o 
   3   1  22       17.89       19.98      2.85 o 
   4   1  22       41.23       51.23      5.97 o 
   0   2  22        8.59        6.71      3.49 o 
   1   2  22        2.06        2.79      2.20 o 
   2   2  22        0.06        1.36      2.15 o 
   3   2  22        5.19        3.89      4.07 o 
   4   2  22       22.52       22.83      4.73 o 
   0   3  22        0.68        2.39      3.23 o 
   1   3  22        4.47        6.58      2.45 o 
   2   3  22       20.95       27.13      8.98 o 
   3   3  22        2.24        2.44      2.99 o 
   4   3  22        1.86       -1.19      4.02 o 
   0   4  22        2.97       10.97      3.69 o 
   1   4  22        6.13        5.24      3.04 o 
   2   4  22        3.72        5.04      2.98 o 
   3   4  22        9.48        8.03      5.21 o 
   0   5  22        8.82       12.76      9.10 o 
   1   5  22       10.23        9.94      2.97 o 
   2   5  22       46.35       44.59      6.66 o 
   0   6  22       42.35       63.42     11.29 o 
   1   6  22        5.61       -1.55      4.17 o 
   1   0  23        0.31        2.63      2.57 o 
   2   0  23       12.47       11.18      3.92 o 
   3   0  23       10.66       11.53      4.91 o 
   0   1  23        1.08        0.74      2.74 o 
   1   1  23        3.61        4.01      3.08 o 
   2   1  23        3.34        5.10      2.31 o 
   3   1  23        7.47       10.69      3.06 o 
   0   2  23        2.26       -2.75      2.75 o 
   1   2  23        2.91        3.54      2.34 o 
   2   2  23       15.97       15.30      3.42 o 
   3   2  23        3.04        3.64      4.51 o 
   0   3  23        2.51        2.66      4.83 o 
   1   3  23        1.60        5.73      3.73 o 
   2   3  23       13.34       16.46      4.50 o 
   0   4  23        2.49        5.30      5.88 o 
   1   4  23        6.12        7.00      4.12 o 
   2   4  23        5.08        2.44      6.35 o 
   2   0  24        0.90        3.98      3.10 o 
   0   1  24        0.22        1.81      3.16 o 
   1   1  24        5.45        8.82      2.73 o 
   2   1  24        5.08        8.89      4.39 o 
   0   2  24       10.64       14.95      5.32 o 
   1   2  24        3.56        7.79      3.34 o 
                                                 
